# Supplementary material for: Triethyl­ammonium 4-nitro­benzene­sulfonate
Source: Acta Crystallogr Sect E Struct Rep Online. 2010 Jun 16;66(Pt 7):o1647. doi: 10.1107/S1600536810021379 (PMC3006815; doi:10.1107/S1600536810021379)
Supplement: Supplementary file 2 [file e-66-o1647-Isup2.hkl]

# 
# h,k,l, Fc-squared, Fo-squared, sigma(Fo-squared) and status flag 
# 
data_I
_shelx_title ' mo_1_0m in Pbca (100K)' 
_shelx_refln_list_code          4 
_shelx_F_calc_maximum      214.21 
_exptl_crystal_F_000      1296.00 
_reflns_d_resolution_high  0.6486 
 
loop_ 
 _symmetry_equiv_pos_as_xyz 
 'x, y, z' 
 '-x+1/2, -y, z+1/2' 
 '-x, y+1/2, -z+1/2' 
 'x+1/2, -y+1/2, -z' 
 '-x, -y, -z' 
 'x-1/2, y, -z-1/2' 
 'x, -y-1/2, z-1/2' 
 '-x-1/2, y-1/2, z' 
 
_cell_length_a     7.8015 
_cell_length_b    12.6693 
_cell_length_c    29.9099 
_cell_angle_alpha  90.000 
_cell_angle_beta   90.000 
_cell_angle_gamma  90.000 
 
_shelx_F_squared_multiplier     1.000 
 
loop_ 
 _refln_index_h 
 _refln_index_k 
 _refln_index_l 
 _refln_F_squared_calc 
 _refln_F_squared_meas 
 _refln_F_squared_sigma 
 _refln_observed_status 
   4   0   0     8648.41     8818.38    330.78 o 
   6   0   0     8503.94       -4.62      7.72 o 
   8   0   0     1176.11     1120.67     78.46 o 
  10   0   0      146.25      151.74     43.25 o 
  12   0   0      312.39      362.61     70.32 o 
   2   1   0    45885.80    47133.38   1780.80 o 
   4   1   0      460.50      455.17     19.56 o 
   6   1   0     6004.74     5896.90    168.51 o 
   8   1   0     1928.90     1929.64     77.31 o 
  10   1   0      534.36      589.49     63.27 o 
  12   1   0      264.64      266.08     43.72 o 
   2   2   0     6523.94     6880.54    279.22 o 
   4   2   0     2742.08     2871.46     93.90 o 
   6   2   0     1047.69      991.03     42.93 o 
   8   2   0      269.50      285.45     31.15 o 
  10   2   0      392.71      428.20     48.93 o 
   2   3   0    31263.86    33253.95   1269.54 o 
   4   3   0      764.57      852.95     42.51 o 
   6   3   0       23.47       23.34     11.32 o 
   8   3   0      286.56      333.27     33.08 o 
  10   3   0      115.40      162.65     31.82 o 
   0   4   0    23706.49    25304.21    677.22 o 
   2   4   0     1438.77     1679.66     61.38 o 
   4   4   0     1076.11     1027.35     68.41 o 
   6   4   0     1433.26     1394.35    102.74 o 
   8   4   0       71.41      103.09     35.02 o 
  10   4   0      205.50      259.94     62.73 o 
   2   5   0    10568.78    10718.40    297.23 o 
   4   5   0     3555.66     4210.28    108.73 o 
   6   5   0     1217.58     1217.33     67.42 o 
   8   5   0     1232.43     1130.26     55.65 o 
  10   5   0      526.26      558.60     50.57 o 
   0   6   0    11662.39    12182.79    230.10 o 
   2   6   0        3.40       -7.20     22.66 o 
   4   6   0        3.33        3.42     11.58 o 
   6   6   0     1667.93     1752.73     81.91 o 
   8   6   0      225.58      251.81     27.67 o 
  10   6   0      151.76       97.36     28.94 o 
   2   7   0     2976.36     2546.41     90.06 o 
   4   7   0       98.16       87.40     16.97 o 
   6   7   0       31.36       32.07     23.92 o 
   8   7   0     1631.01     1668.84     66.83 o 
  10   7   0      163.21      149.93     39.55 o 
   0   8   0    13166.94    12915.79    347.17 o 
   2   8   0      352.17      462.38     57.60 o 
   4   8   0     5407.79     5230.92    171.45 o 
   6   8   0      839.05      677.66     91.38 o 
  10   8   0     1871.82     1998.04    112.78 o 
   2   9   0     6073.79     5547.69    375.20 o 
   4   9   0     1746.76     1586.30    140.01 o 
   6   9   0      772.29      764.54     99.33 o 
  10   9   0        0.42       -1.06     28.55 o 
   0  10   0        2.68       19.24     13.39 o 
   2  10   0      393.23      346.96     28.66 o 
   4  10   0      114.51      111.54     29.12 o 
   6  10   0      338.80      247.93     66.40 o 
  10  10   0      304.85      388.38     51.14 o 
   2  11   0      155.28      188.97     21.38 o 
   4  11   0       33.54       23.98     39.57 o 
   6  11   0      218.61      227.58     64.14 o 
   0  12   0     1143.97     1028.69     75.44 o 
   2  12   0      893.51      753.21     40.12 o 
   4  12   0      120.00       95.77     18.62 o 
   6  12   0        8.28       17.83     45.92 o 
   8  12   0      146.80      146.96     75.02 o 
   2  13   0     1294.01     1326.82     44.20 o 
   4  13   0      185.10      177.07     24.57 o 
   6  13   0      667.17      664.51    103.61 o 
   8  13   0      172.36      163.40     73.77 o 
   0  14   0      217.66      177.90     42.45 o 
   2  14   0        3.22       21.01     16.49 o 
   4  14   0      914.38     1004.16     76.48 o 
   6  14   0      364.07      474.22     41.90 o 
   2  15   0      176.69      185.07     22.23 o 
   4  15   0       36.60       67.23     22.81 o 
   6  15   0      518.22      545.62     50.98 o 
   0  16   0      308.11      208.54     51.81 o 
   2  16   0       54.52       80.06     30.26 o 
   4  16   0      928.73     1034.78     52.35 o 
   6  16   0      802.83      878.19     78.40 o 
   2  17   0      310.90      274.39     42.50 o 
   4  17   0      126.19      123.09     33.96 o 
   0  18   0      135.23      230.24     58.85 o 
   2  18   0        4.54      -13.58     27.21 o 
   4  18   0      483.84      439.64     68.60 o 
   2  19   0      540.19      485.40     77.98 o 
   1   1   1     6330.84     6638.68    183.44 o 
   2   1   1    42068.55    45101.75   1205.39 o 
   3   1   1        7.70       10.93      4.69 o 
   4   1   1      370.07      449.07     13.22 o 
   5   1   1      143.71      109.78      9.69 o 
   6   1   1       44.91       29.82     12.77 o 
   7   1   1       94.87       89.48     12.99 o 
   8   1   1      108.66      119.59     15.69 o 
   9   1   1        9.47        0.33     12.70 o 
  10   1   1       55.48       30.56     26.84 o 
  11   1   1      182.24      165.08     25.54 o 
   1   2   1    28718.76    28737.11    770.60 o 
   2   2   1    26481.79    27369.56    739.37 o 
   3   2   1      638.68      861.22     26.30 o 
   4   2   1     1413.49     1531.56     34.50 o 
   5   2   1     1367.47     1452.24     35.68 o 
   6   2   1     1469.35     1471.66     48.21 o 
   7   2   1     3963.17     3988.48     88.28 o 
   8   2   1       26.59       16.43     11.74 o 
   9   2   1        3.43       10.32     15.45 o 
  10   2   1       43.55       49.67     17.28 o 
  11   2   1      766.97      747.22     69.73 o 
   1   3   1    29008.41    29786.14    800.43 o 
   2   3   1      989.51     1275.28     70.86 o 
   3   3   1     1351.07     1372.99     37.34 o 
   4   3   1     2940.97     3236.30     74.92 o 
   5   3   1     3176.30     3272.59     58.99 o 
   6   3   1      658.73      663.72     23.99 o 
   7   3   1       74.87       69.60     11.91 o 
   8   3   1       18.85       19.27     17.42 o 
   9   3   1      545.76      527.85     34.37 o 
  10   3   1       10.90       -1.52     15.08 o 
  11   3   1       10.12        3.75     18.01 o 
   0   4   1     7774.11     7436.19    115.98 o 
   1   4   1      940.25      807.79     24.37 o 
   2   4   1        7.51        0.54      7.16 o 
   3   4   1      510.31      647.34     25.74 o 
   4   4   1      715.64      802.09     49.71 o 
   5   4   1       38.47       12.44     19.24 o 
   6   4   1       12.90       11.55     14.56 o 
   7   4   1     1358.68     1290.81     37.95 o 
   8   4   1      112.20       94.51     15.23 o 
   9   4   1        0.81       -7.71     12.91 o 
  10   4   1       11.24        1.22     15.52 o 
  11   4   1      438.01      411.18     34.18 o 
   1   5   1      610.33      539.14     24.09 o 
   2   5   1     3427.74     4062.22     88.62 o 
   3   5   1     2884.30     3052.01     57.73 o 
   4   5   1       80.96       73.48     11.75 o 
   5   5   1       17.52        5.71     10.91 o 
   6   5   1       78.95       85.05     18.68 o 
   7   5   1      263.18      211.90     15.37 o 
   8   5   1        2.78       -3.12     11.07 o 
   9   5   1     1416.74     1562.84     50.71 o 
  10   5   1        2.49        1.37     16.02 o 
  11   5   1      136.10      113.15     23.51 o 
   0   6   1    20981.12    23105.95    325.39 o 
   1   6   1      493.02      465.47     36.14 o 
   2   6   1     1791.68     2093.84     53.77 o 
   3   6   1     4525.09     4595.63     81.99 o 
   4   6   1      301.41      321.83     22.68 o 
   5   6   1        1.84       -1.26     11.78 o 
   6   6   1       84.12       77.77     18.09 o 
   7   6   1       11.83       10.11     11.05 o 
   8   6   1      159.24      161.94     16.42 o 
   9   6   1      365.74      402.19     27.64 o 
  10   6   1      104.85      134.26     21.74 o 
  11   6   1      325.71      293.86     38.63 o 
   1   7   1     4255.70     4553.76     82.73 o 
   2   7   1       23.95       19.42     10.21 o 
   3   7   1      272.07      321.53     30.78 o 
   4   7   1       31.20       38.35     10.17 o 
   5   7   1       37.57       48.64     25.33 o 
   6   7   1      280.40      331.27     30.33 o 
   7   7   1      175.05      182.34     61.33 o 
   8   7   1        1.59        8.71     10.84 o 
   9   7   1        0.64       11.63     16.42 o 
  10   7   1       59.85       68.70     23.01 o 
  11   7   1      234.00      263.24     36.83 o 
   0   8   1     1467.46     1227.21     37.16 o 
   1   8   1      142.01      154.91      9.59 o 
   2   8   1      206.49      229.60     19.17 o 
   3   8   1        4.66       20.66     12.10 o 
   4   8   1      421.37      495.50     32.31 o 
   5   8   1      574.17      623.39     71.90 o 
   6   8   1      429.65      331.85     48.23 o 
   8   8   1        9.33       31.03     19.85 o 
   9   8   1      246.33      260.95     27.57 o 
  10   8   1      177.56      172.60     29.01 o 
   1   9   1      508.88      513.21     19.83 o 
   2   9   1     2665.28     2569.03     53.79 o 
   3   9   1      308.53      280.54     24.53 o 
   4   9   1      525.11      470.36     53.84 o 
   5   9   1      315.92      332.26     47.13 o 
   6   9   1     2208.55     2301.44    138.65 o 
   7   9   1      226.16      307.75     75.88 o 
   8   9   1      246.16      209.95     27.79 o 
   9   9   1      142.38      119.27     21.56 o 
  10   9   1       86.61      104.02     25.32 o 
   0  10   1      309.96       99.57     34.50 o 
   1  10   1     2606.49     2684.94     48.50 o 
   2  10   1     1605.22     1654.54     38.10 o 
   3  10   1     1988.86     2094.21     51.36 o 
   4  10   1     4799.53     4376.87    109.29 o 
   5  10   1      817.80      856.73     71.25 o 
   6  10   1       16.29      -26.77     26.77 o 
   7  10   1      127.11       68.86     38.70 o 
   9  10   1        5.25      -15.31     15.31 o 
  10  10   1       41.82       37.06     21.80 o 
   1  11   1      372.48      368.48     24.82 o 
   2  11   1     1620.18     1456.41     36.54 o 
   3  11   1     2427.57     2382.73     50.79 o 
   4  11   1       27.03        6.00     21.62 o 
   5  11   1      506.71      358.69    104.44 o 
   6  11   1      283.98      281.89    118.57 o 
   7  11   1      566.38      585.73    181.19 o 
   8  11   1       86.46       84.63     63.21 o 
   9  11   1     1020.19     1183.18     75.06 o 
   0  12   1        0.86       -6.64     15.87 o 
   1  12   1      417.47      409.20     19.15 o 
   2  12   1        8.78        4.22      9.88 o 
   3  12   1      380.59      418.53     22.22 o 
   4  12   1      351.69      406.26     27.72 o 
   5  12   1       62.59       44.61     30.95 o 
   6  12   1       21.63      127.28     74.42 o 
   7  12   1        0.36       12.28     37.14 o 
   8  12   1      647.61      558.76    105.97 o 
   9  12   1       11.88       52.42     29.51 o 
   1  13   1        9.56       -8.87      8.87 o 
   2  13   1       14.10        0.69      8.97 o 
   3  13   1      191.65      234.91     27.81 o 
   4  13   1      170.57      132.52     16.01 o 
   5  13   1      101.93      119.21     22.61 o 
   6  13   1       43.32       17.45     35.79 o 
   7  13   1        0.81      -23.38     37.32 o 
   8  13   1      263.23      386.48     68.88 o 
   0  14   1      106.82      125.47     31.83 o 
   1  14   1        2.55       15.95     14.11 o 
   2  14   1       48.55       46.66     12.68 o 
   3  14   1        0.96       16.09     11.30 o 
   4  14   1      338.59      386.72     24.41 o 
   5  14   1       36.57       30.64     16.64 o 
   6  14   1      132.93      162.61     27.70 o 
   7  14   1        0.07       -2.48     22.71 o 
   1  15   1       36.66       34.34     16.98 o 
   2  15   1      310.36      372.58     21.86 o 
   3  15   1      236.50      246.58     19.04 o 
   4  15   1       11.37       23.79     15.06 o 
   5  15   1      341.30      346.35     28.51 o 
   6  15   1      922.92     1081.69     46.11 o 
   7  15   1      282.77      346.60     48.44 o 
   0  16   1      281.31      283.54     88.99 o 
   1  16   1       25.18       16.79     17.08 o 
   2  16   1        0.28        7.07     17.26 o 
   3  16   1      685.70      681.84     35.94 o 
   4  16   1      557.18      599.38     29.68 o 
   5  16   1      167.42      140.61     24.78 o 
   6  16   1        8.48       51.08     25.46 o 
   1  17   1        0.13       -0.30     19.85 o 
   2  17   1      365.46      407.51     35.26 o 
   3  17   1      126.40      126.22     25.05 o 
   4  17   1      507.31      537.18     35.86 o 
   5  17   1       59.21       76.05     20.17 o 
   0  18   1       38.53       -3.09     23.73 o 
   1  18   1      100.82      166.37     26.64 o 
   2  18   1      236.78      189.83     29.77 o 
   3  18   1        0.57      -15.24     20.08 o 
   4  18   1      278.01      363.94     83.29 o 
   1  19   1        4.03      -19.28     19.28 o 
   2  19   1      217.29      195.19     29.72 o 
   0   0   2       79.31       59.28      7.14 o 
   4   0   2       78.97       50.81     20.55 o 
   5   0   2      639.55      492.29     93.48 o 
   6   0   2      862.85      415.56     39.74 o 
   7   0   2     3128.39     3159.24    104.18 o 
   8   0   2      307.58      287.88     37.31 o 
   9   0   2     2832.80     2850.20    106.57 o 
  10   0   2      173.63      202.38     68.96 o 
  11   0   2       29.29       38.29     27.52 o 
  12   0   2      265.48      183.25     41.54 o 
   1   1   2     6930.18     7654.13    170.62 o 
   2   1   2      605.35      488.73     36.75 o 
   3   1   2     3238.28     3120.45    170.45 o 
   4   1   2     2971.09     3265.68     56.16 o 
   5   1   2     3364.06     3422.63     61.22 o 
   6   1   2     1195.38     1233.99     40.66 o 
   7   1   2      916.00      944.55     46.74 o 
   8   1   2      215.73      177.46     21.90 o 
   9   1   2      296.60      269.05     24.03 o 
  10   1   2      150.63      186.88     23.35 o 
  11   1   2      308.78      316.49     40.19 o 
   0   2   2    27407.16    27237.73    592.31 o 
   1   2   2     1619.88     1650.65     54.57 o 
   2   2   2      515.98      479.46     27.87 o 
   3   2   2     3041.71     3274.38    118.39 o 
   4   2   2     2595.23     2591.79     52.59 o 
   5   2   2     3593.44     3776.67     66.75 o 
   6   2   2        1.92       -4.21      7.18 o 
   7   2   2      346.84      346.67     28.13 o 
   8   2   2        4.16       16.38     11.55 o 
   9   2   2      282.96      257.38     24.07 o 
  10   2   2        0.06        8.89     15.77 o 
  11   2   2      261.23      271.29     29.02 o 
   1   3   2     7777.43     8374.41    234.71 o 
   2   3   2     3264.48     3612.45    172.06 o 
   3   3   2      954.45     1024.66     30.75 o 
   4   3   2     4900.70     5471.70    115.88 o 
   5   3   2      191.31      219.57     13.78 o 
   6   3   2       46.26       39.69     10.06 o 
   7   3   2      441.02      405.54     22.40 o 
   8   3   2      155.67      149.12     17.30 o 
   9   3   2       12.28       15.96     14.14 o 
  10   3   2        0.02        8.62     16.32 o 
  11   3   2        2.04      -13.65     17.05 o 
   0   4   2     1333.64     1462.97     32.31 o 
   1   4   2      123.42       96.58      9.80 o 
   2   4   2       10.72        8.75     10.65 o 
   3   4   2     1013.77     1105.39     34.10 o 
   4   4   2      292.06      395.16     22.94 o 
   5   4   2        1.83        7.02     10.24 o 
   6   4   2       50.01       32.41     11.08 o 
   7   4   2      679.47      723.00     27.75 o 
   8   4   2       47.02       30.23     12.04 o 
   9   4   2      137.85      148.88     19.47 o 
  10   4   2      154.05      191.99     23.80 o 
  11   4   2       22.23       14.81     25.81 o 
   1   5   2      195.76      221.58     21.79 o 
   2   5   2     1456.90     1541.75     42.23 o 
   3   5   2      671.68      727.95     22.80 o 
   4   5   2        0.00       -7.67      7.67 o 
   5   5   2     1119.51     1034.07     40.01 o 
   6   5   2      658.87      643.83     40.88 o 
   7   5   2       26.78       30.30      9.09 o 
   8   5   2      513.77      506.70     39.49 o 
   9   5   2       56.16       66.29     16.29 o 
  10   5   2       75.86      111.23     20.78 o 
  11   5   2        9.82       -5.13     18.63 o 
   0   6   2     3134.93     3272.42     60.51 o 
   1   6   2     1044.01      948.57     24.81 o 
   2   6   2      529.47      644.71     27.84 o 
   3   6   2       31.41       47.28      8.91 o 
   4   6   2      756.41      798.77     26.61 o 
   5   6   2      339.87      362.04     26.65 o 
   6   6   2      189.76      180.97     22.36 o 
   7   6   2     1328.34     1439.81     49.69 o 
   8   6   2       18.81       26.75     11.36 o 
   9   6   2       11.19       11.50     13.70 o 
  10   6   2        4.43      -18.84     18.84 o 
  11   6   2      716.27      706.72     47.89 o 
   1   7   2       19.61       -2.69      5.03 o 
   2   7   2     2353.18     2527.25     63.50 o 
   3   7   2       47.70       85.55     16.89 o 
   4   7   2        1.90        3.16      8.61 o 
   5   7   2     2327.93     2487.93     70.11 o 
   6   7   2       96.36       42.05     21.81 o 
   7   7   2      452.28      465.97     45.89 o 
   8   7   2        0.13        9.34     15.02 o 
   9   7   2      393.21      432.15     30.16 o 
  10   7   2       80.04      122.14     26.07 o 
  11   7   2        0.20       -0.17     23.13 o 
   0   8   2      773.66      734.09     26.77 o 
   1   8   2     3155.41     3435.72     56.98 o 
   2   8   2      140.26      134.49     13.82 o 
   3   8   2      636.27      602.51     32.94 o 
   4   8   2     1527.89     1517.90     51.56 o 
   5   8   2      738.54      644.81     59.26 o 
   6   8   2      144.22      144.17     37.01 o 
   7   8   2      198.28      207.63     65.81 o 
   8   8   2        0.49       13.94     19.29 o 
   9   8   2      188.13      194.73     30.46 o 
  10   8   2      438.35      471.75     39.57 o 
   1   9   2      141.96      152.00     10.75 o 
   2   9   2      541.58      483.83     19.63 o 
   3   9   2      436.21      391.91     49.31 o 
   4   9   2      185.79      188.21     23.00 o 
   5   9   2       18.02      -20.73     23.29 o 
   6   9   2      218.32      157.56     40.02 o 
   7   9   2      748.61      603.98     68.01 o 
   8   9   2       26.31       53.38     22.59 o 
   9   9   2       77.60       96.98     19.20 o 
  10   9   2        3.87        3.91     20.38 o 
   0  10   2      125.18       75.24     23.11 o 
   1  10   2       49.73       59.10      9.44 o 
   2  10   2        3.97       19.63      9.32 o 
   3  10   2       98.91      115.94     14.51 o 
   4  10   2       12.98       -3.87     19.61 o 
   5  10   2      110.05       98.10     32.53 o 
   6  10   2        2.55      -26.52     27.70 o 
   7  10   2      126.15       65.11     78.34 o 
   8  10   2        0.25      -15.57     19.05 o 
   9  10   2      116.07      117.37     32.42 o 
  10  10   2       25.28       15.60     21.91 o 
   1  11   2     2205.38     2117.04     41.71 o 
   2  11   2      473.14      398.52     20.23 o 
   3  11   2      396.55      420.24     28.11 o 
   4  11   2        8.82       17.26     11.82 o 
   5  11   2      884.45      853.95     72.79 o 
   6  11   2       43.81       26.69     34.48 o 
   7  11   2       94.88       89.17     45.12 o 
   8  11   2       45.80       11.72     56.91 o 
   9  11   2      163.74      202.47     38.81 o 
   0  12   2      423.00      440.37     43.10 o 
   1  12   2      366.71      337.61     17.20 o 
   2  12   2      118.99      106.41     13.55 o 
   3  12   2     1374.99     1312.84     36.73 o 
   4  12   2      215.35      212.98     20.53 o 
   5  12   2      780.37      759.72     69.83 o 
   6  12   2       39.25       64.64     36.72 o 
   7  12   2     1342.57     1589.17    115.97 o 
   8  12   2        5.59      -10.53     21.53 o 
   9  12   2       26.48        3.58     28.23 o 
   1  13   2      313.25      317.04     19.99 o 
   2  13   2      757.62      777.95     27.27 o 
   3  13   2      393.62      382.46     22.51 o 
   4  13   2       80.27       72.17     14.10 o 
   5  13   2      704.22      745.71     44.97 o 
   6  13   2       14.73       51.95     21.08 o 
   7  13   2      263.66      271.95     31.46 o 
   8  13   2       10.12       27.40     29.03 o 
   0  14   2       47.18       91.60     25.56 o 
   1  14   2        1.39      -11.94     13.27 o 
   2  14   2       26.03       22.63     10.78 o 
   3  14   2     1683.82     1595.67     45.71 o 
   4  14   2       49.50       60.46     14.96 o 
   5  14   2      381.36      464.28     29.87 o 
   6  14   2        5.28       25.77     27.70 o 
   7  14   2      102.88       70.67     25.98 o 
   8  14   2        2.62       14.72     31.45 o 
   1  15   2       57.90       70.01     17.81 o 
   2  15   2        0.02       -6.67     12.60 o 
   3  15   2       18.59       18.97     12.65 o 
   4  15   2        0.03      -11.65     14.68 o 
   5  15   2      295.28      287.52     45.95 o 
   6  15   2       13.33      -17.44     17.44 o 
   7  15   2      175.78      208.42     42.08 o 
   0  16   2        3.51       48.40     27.60 o 
   1  16   2       13.84       30.89     18.41 o 
   2  16   2       33.14       33.90     19.04 o 
   3  16   2      185.73      226.63     20.94 o 
   4  16   2       13.35       58.79     18.77 o 
   5  16   2      954.25     1125.68     64.46 o 
   6  16   2      203.93      213.88     32.63 o 
   1  17   2      470.63      511.01     37.96 o 
   2  17   2       94.24      143.04     25.41 o 
   3  17   2      403.09      424.00     28.89 o 
   4  17   2      266.65      277.00     28.55 o 
   5  17   2      232.44      248.46     36.55 o 
   0  18   2       18.85        0.35     26.16 o 
   1  18   2      970.02      937.89     51.99 o 
   2  18   2      110.70       30.17     23.57 o 
   3  18   2      116.98      128.72     26.86 o 
   4  18   2      508.31      587.96     65.83 o 
   1  19   2      316.39      242.97     32.52 o 
   2  19   2       22.05       -7.26     22.71 o 
   1   1   3     1097.23     1130.70     55.26 o 
   2   1   3     1366.08     1533.60     49.76 o 
   3   1   3      631.32      320.90     33.44 o 
   4   1   3       59.44       45.73      9.87 o 
   5   1   3        0.74        2.97      5.20 o 
   6   1   3      576.84      592.36     28.43 o 
   7   1   3       95.50       95.99     13.31 o 
   8   1   3      333.68      319.30     25.39 o 
   9   1   3      137.76      120.88     18.37 o 
  10   1   3      923.44      935.26     45.85 o 
  11   1   3       54.90       18.19     18.52 o 
   0   2   3    15605.78    16874.97    452.60 o 
   1   2   3      535.22      500.71     18.37 o 
   2   2   3     4744.84     5131.21    159.59 o 
   3   2   3     7020.87     7800.08    154.04 o 
   4   2   3      191.41      190.92     17.58 o 
   5   2   3      204.83      233.99     17.16 o 
   6   2   3      805.48      688.76     26.49 o 
   7   2   3      145.87      123.72     16.73 o 
   8   2   3     1340.16     1320.94     51.45 o 
   9   2   3       43.21       39.14     14.82 o 
  10   2   3       81.18       35.89     17.23 o 
  11   2   3       30.35        5.20     18.13 o 
   1   3   3      671.18      835.92     51.55 o 
   2   3   3     1573.02     1263.18     91.46 o 
   3   3   3       90.56      102.85     11.21 o 
   4   3   3       25.08       34.28      6.47 o 
   5   3   3      395.86      460.73     20.00 o 
   6   3   3     3209.63     3221.36     70.64 o 
   7   3   3      458.40      497.73     25.12 o 
   8   3   3        0.21        8.63     10.67 o 
   9   3   3        4.98       21.17     14.29 o 
  10   3   3      270.48      284.95     33.77 o 
  11   3   3        0.54        4.30     17.75 o 
   1   4   3        4.22        4.72      4.87 o 
   2   4   3     1520.55     1526.66     47.01 o 
   3   4   3     2175.32     2493.56     59.78 o 
   4   4   3        2.43       16.22      9.16 o 
   5   4   3      334.70      321.54     16.14 o 
   6   4   3     3538.24     3651.86     93.81 o 
   7   4   3       82.86       83.83     17.26 o 
   8   4   3      346.42      348.15     23.20 o 
   9   4   3       20.40       21.00     14.13 o 
  10   4   3       87.20      103.93     20.62 o 
  11   4   3       25.53       32.48     19.74 o 
   1   5   3      558.85      659.52     24.47 o 
   2   5   3      446.97      612.76     26.03 o 
   3   5   3        0.59        0.55      7.58 o 
   4   5   3     1313.39     1438.27     38.51 o 
   5   5   3      927.21      979.26     73.04 o 
   6   5   3      224.59      212.48     16.82 o 
   7   5   3       14.85        9.32     14.46 o 
   8   5   3       66.65       48.40     13.78 o 
   9   5   3       51.90       63.90     19.48 o 
  10   5   3        0.11      -10.20     15.36 o 
  11   5   3        2.33      -11.82     18.21 o 
   0   6   3     7417.84     8336.79    144.43 o 
   1   6   3     1431.49     1669.69     41.17 o 
   2   6   3      780.41      870.27     43.18 o 
   3   6   3     1171.58     1309.27     49.86 o 
   4   6   3        0.85       -2.41      8.21 o 
   5   6   3      238.10      263.26     23.00 o 
   6   6   3      533.10      555.88     48.95 o 
   7   6   3       30.33       43.34     22.05 o 
   8   6   3       31.71       40.83     11.91 o 
   9   6   3        0.12        2.90     17.45 o 
  10   6   3       52.13       46.74     27.13 o 
  11   6   3       39.74       42.16     22.49 o 
   1   7   3       94.85      108.97      8.18 o 
   2   7   3     3653.30     3865.33     78.65 o 
   3   7   3      386.82      431.51     22.90 o 
   4   7   3      116.51      129.55     13.72 o 
   5   7   3        1.60       -4.32     13.31 o 
   6   7   3      771.52      787.20     47.13 o 
   7   7   3        4.34        6.73     12.80 o 
   8   7   3      235.07      274.22     30.19 o 
   9   7   3        6.00       10.12     15.02 o 
  10   7   3      211.04      255.30     54.83 o 
  11   7   3        1.04       29.50     67.14 o 
   0   8   3    20928.18    21255.14    463.31 o 
   1   8   3        5.69       12.14      7.64 o 
   2   8   3        3.06       -1.69      7.99 o 
   3   8   3      227.45      254.11     22.51 o 
   4   8   3     1920.65     1925.59     59.64 o 
   5   8   3        5.09        2.81     33.15 o 
   6   8   3     1165.99     1059.09     79.95 o 
   7   8   3       39.97       27.88     15.39 o 
   8   8   3      484.18      380.55     41.29 o 
   9   8   3        4.95       26.78     19.57 o 
  10   8   3       35.64       -4.37     19.84 o 
   1   9   3       37.43       23.07      7.48 o 
   2   9   3     4423.01     4300.67     95.55 o 
   3   9   3       37.72       32.99     10.99 o 
   4   9   3       29.16        8.99     14.65 o 
   5   9   3      152.92      135.08     44.66 o 
   6   9   3     3600.53     3714.52    153.48 o 
   7   9   3       10.75       16.03     32.45 o 
   8   9   3      289.98      320.25     37.69 o 
   9   9   3       38.97        5.26     26.49 o 
  10   9   3      275.01      335.23     34.29 o 
   0  10   3     3221.38     2839.40     96.70 o 
   1  10   3      364.11      371.71     19.00 o 
   2  10   3      557.48      530.63     21.52 o 
   3  10   3       11.42       40.20     11.97 o 
   4  10   3     3525.75     3494.01     92.88 o 
   5  10   3     1120.00     1009.32    135.33 o 
   6  10   3      232.29      272.12     60.61 o 
   7  10   3      110.45      123.35     42.19 o 
   8  10   3     1044.20     1212.07     71.52 o 
   9  10   3       23.51        4.11     27.14 o 
  10  10   3       49.22       90.59     58.49 o 
   1  11   3      208.57      190.96     13.22 o 
   2  11   3     2711.75     2547.46     53.35 o 
   3  11   3      501.29      417.17     40.51 o 
   4  11   3      599.20      588.72     39.39 o 
   5  11   3        0.78       -3.88     40.80 o 
   6  11   3     1304.78     1251.53    100.88 o 
   7  11   3      262.98      347.04    102.14 o 
   8  11   3       80.25      122.23     28.61 o 
   9  11   3      156.26      161.73     39.33 o 
   0  12   3      466.44      408.74     37.49 o 
   1  12   3      292.98      279.63     14.69 o 
   2  12   3       42.74       44.07     10.31 o 
   3  12   3      178.84      147.69     15.09 o 
   4  12   3     1691.34     1645.59     49.43 o 
   5  12   3       49.91       31.45     24.54 o 
   6  12   3       27.20       -1.31     18.17 o 
   7  12   3      294.39      328.37     32.59 o 
   8  12   3      128.55      130.13     34.49 o 
   9  12   3      226.74      228.86     44.95 o 
   1  13   3       37.75       13.30     10.84 o 
   2  13   3        6.95       20.43     11.16 o 
   3  13   3        0.01       -0.03     11.30 o 
   4  13   3      961.33     1049.17     35.60 o 
   5  13   3        4.47      -18.02     18.02 o 
   6  13   3       25.88       15.68     20.54 o 
   7  13   3      142.17      142.73     30.72 o 
   8  13   3      158.51      138.93     30.80 o 
   0  14   3     2606.48     2660.15    103.58 o 
   1  14   3      140.45      123.81     23.69 o 
   2  14   3      189.96      197.27     15.70 o 
   3  14   3       56.95       27.38     12.10 o 
   4  14   3      941.17      998.21     46.91 o 
   5  14   3       20.07       14.03     16.98 o 
   6  14   3       16.64       12.72     22.54 o 
   7  14   3      262.02      270.77     36.10 o 
   8  14   3        3.61      -14.64     30.93 o 
   1  15   3        8.25        5.78     15.48 o 
   2  15   3     1357.27     1316.56     44.00 o 
   3  15   3       21.54        3.51     12.28 o 
   4  15   3      404.11      384.02     23.84 o 
   5  15   3       42.29       48.04     19.48 o 
   6  15   3      740.42      848.24     55.73 o 
   7  15   3      249.67      308.38     48.90 o 
   0  16   3     1652.64     1677.98     84.41 o 
   1  16   3       31.85       34.88     17.83 o 
   2  16   3       29.65       46.50     23.60 o 
   3  16   3       11.12        3.67     13.96 o 
   4  16   3     1107.37     1207.57     57.94 o 
   5  16   3       41.68       58.95     18.21 o 
   6  16   3      309.47      305.02     43.55 o 
   1  17   3       11.37       12.54     21.06 o 
   2  17   3     1903.07     1998.62     68.95 o 
   3  17   3        7.28       16.08     16.65 o 
   4  17   3      371.92      423.27     29.26 o 
   5  17   3        0.01       46.00     27.36 o 
   0  18   3       16.26       13.25     27.36 o 
   1  18   3       24.96       40.22     21.02 o 
   2  18   3        2.41       33.93     21.25 o 
   3  18   3       91.77       68.51     23.86 o 
   4  18   3      307.67      337.60     44.80 o 
   1  19   3        0.52       10.95     21.07 o 
   2  19   3       14.31       28.73     22.63 o 
   0   0   4    20609.47    20416.55    772.09 o 
   1   0   4     4636.99     4714.52    188.16 o 
   3   0   4        5.04        0.78      4.35 o 
   4   0   4     5502.76     5645.01    158.98 o 
   5   0   4     2834.20     2735.98    310.81 o 
   6   0   4     1040.24     1213.95     68.32 o 
   7   0   4     1666.36     1495.84     61.29 o 
   8   0   4     2021.23     1981.87     79.01 o 
   9   0   4     1132.27     1094.39     97.46 o 
  10   0   4      214.78      219.15     37.17 o 
  11   0   4      216.21      163.51     64.95 o 
   1   1   4       30.60       46.04      8.64 o 
   2   1   4    36231.43    37097.05    992.27 o 
   3   1   4      329.28      320.89     14.02 o 
   4   1   4        1.79        0.30      3.98 o 
   5   1   4     1106.26      978.62     29.17 o 
   6   1   4     3015.57     3062.24     79.04 o 
   7   1   4      106.19      118.20     14.33 o 
   8   1   4      165.18      174.02     18.08 o 
   9   1   4      400.99      373.96     27.68 o 
  10   1   4      475.14      434.37     37.01 o 
  11   1   4       13.36       10.66     17.57 o 
   0   2   4    29565.79    30296.00   1145.77 o 
   1   2   4     7075.08     7812.25    153.31 o 
   2   2   4     4807.37     5282.86    123.81 o 
   3   2   4      102.79      151.92     15.90 o 
   4   2   4    10979.68    11995.97    206.78 o 
   5   2   4        1.61       -1.35      5.36 o 
   6   2   4        1.34        3.57      8.09 o 
   7   2   4      714.00      672.00     29.21 o 
   8   2   4       50.16       34.16     12.44 o 
   9   2   4      123.86      130.96     27.85 o 
  10   2   4      140.49      179.28     23.24 o 
  11   2   4        4.09      -11.32     16.44 o 
   1   3   4     1746.54     1936.06     52.91 o 
   2   3   4       10.85       13.22     12.55 o 
   3   3   4        0.28        4.36      4.20 o 
   4   3   4      965.30      973.34     26.35 o 
   5   3   4      811.43      913.86     28.17 o 
   6   3   4        3.66       13.20      7.84 o 
   7   3   4      454.86      417.94     27.51 o 
   8   3   4      374.32      421.73     31.99 o 
   9   3   4      242.94      236.15     23.05 o 
  10   3   4        0.44       22.78     16.58 o 
  11   3   4       29.72       52.30     20.35 o 
   0   4   4      330.88      348.31     12.70 o 
   1   4   4     3664.65     3964.69     61.54 o 
   2   4   4      943.20      931.43     34.19 o 
   3   4   4     3111.72     3444.11     68.84 o 
   4   4   4     1074.13     1181.42     37.89 o 
   5   4   4       15.29       27.08     11.73 o 
   6   4   4       10.38       12.35     14.46 o 
   7   4   4      522.16      555.47     24.98 o 
   8   4   4       61.43       62.13     13.55 o 
   9   4   4      130.38      169.12     20.30 o 
  10   4   4        1.12       11.35     15.59 o 
  11   4   4       52.87       49.39     20.26 o 
   1   5   4     2184.94     2111.45     40.19 o 
   2   5   4      100.13       86.26     12.11 o 
   3   5   4        1.29        2.54      6.45 o 
   4   5   4     1007.94     1066.68     32.50 o 
   5   5   4     2205.98     2144.65     60.89 o 
   6   5   4       66.87       97.40     22.03 o 
   7   5   4      179.79      193.54     22.57 o 
   8   5   4      459.70      466.15     26.16 o 
   9   5   4      103.06       97.84     17.89 o 
  10   5   4       97.45      106.20     20.61 o 
  11   5   4        2.00       30.79     20.77 o 
   0   6   4     9472.42     8904.89    201.10 o 
   1   6   4     2478.58     2405.44     50.01 o 
   2   6   4     1427.51     1449.27     34.54 o 
   3   6   4      133.82      168.48     16.83 o 
   4   6   4     1225.87     1162.88     38.58 o 
   5   6   4       31.76       40.18     14.08 o 
   6   6   4     1130.72     1198.20     56.15 o 
   7   6   4     2457.86     2398.47     72.32 o 
   8   6   4        6.70       25.02     10.93 o 
   9   6   4      134.88      140.74     18.85 o 
  10   6   4      617.39      555.32     35.61 o 
  11   6   4      178.64      195.61     30.09 o 
   1   7   4     3010.00     3193.26     49.91 o 
   2   7   4     3675.07     3462.83     69.74 o 
   3   7   4       42.47       54.44     13.73 o 
   4   7   4      103.86       85.28     14.36 o 
   5   7   4     1949.92     2008.65     61.30 o 
   6   7   4      762.87      755.64     41.67 o 
   7   7   4       77.96       91.16     17.05 o 
   8   7   4      722.06      771.96     47.49 o 
   9   7   4       23.66       25.34     15.46 o 
  10   7   4       63.24       71.30     25.08 o 
  11   7   4       10.45       -7.25     23.16 o 
   0   8   4      318.88      242.25     14.09 o 
   1   8   4      557.60      600.93     17.26 o 
   2   8   4      777.67      828.77     27.87 o 
   3   8   4     3598.84     3434.87     72.00 o 
   4   8   4     1199.91     1273.04     58.05 o 
   5   8   4      946.90     1008.84     74.82 o 
   6   8   4        0.06        6.80     25.70 o 
   7   8   4        0.22      -28.25     30.84 o 
   8   8   4       49.35       53.64     23.69 o 
   9   8   4        0.00       29.67     53.58 o 
  10   8   4      103.22      250.33     99.29 o 
   1   9   4       17.64       14.18      7.00 o 
   2   9   4     1126.13      981.56     35.48 o 
   3   9   4      144.76      137.93     18.87 o 
   4   9   4        1.82       -8.38     12.95 o 
   5   9   4       64.45       53.08     28.53 o 
   6   9   4      194.88      205.31     42.39 o 
   7   9   4        0.12       -9.79     29.85 o 
   8   9   4      117.65      109.56     29.15 o 
   9   9   4       31.60       18.91     28.37 o 
  10   9   4       41.08       24.54     33.67 o 
   0  10   4      904.80      833.01     26.69 o 
   1  10   4      579.05      522.31     21.27 o 
   2  10   4      117.27      132.80     14.27 o 
   3  10   4      289.36      262.04     27.73 o 
   4  10   4      150.26      124.12     21.75 o 
   5  10   4      320.74      451.31     54.98 o 
   6  10   4       43.15       19.36     30.85 o 
   7  10   4      112.39      169.09     23.72 o 
   8  10   4       97.10       98.26     28.76 o 
   9  10   4       30.48       56.53     31.98 o 
  10  10   4        3.72        0.29     21.13 o 
   1  11   4     1559.32     1588.46     37.17 o 
   2  11   4       96.54       90.61     12.68 o 
   3  11   4       65.56       82.52     14.71 o 
   4  11   4       31.17       27.90     13.12 o 
   5  11   4      226.89      219.91     24.69 o 
   6  11   4      485.37      546.28     51.93 o 
   7  11   4      215.06      225.32     28.27 o 
   8  11   4       43.25       67.80     26.65 o 
   0  12   4     1296.91     1233.10     88.67 o 
   1  12   4        0.58        2.31      9.52 o 
   2  12   4       36.30       11.00     10.17 o 
   3  12   4     1510.70     1489.43     39.65 o 
   4  12   4      382.60      376.62     38.89 o 
   5  12   4      295.04      351.59     50.23 o 
   6  12   4       83.89      145.26     25.00 o 
   7  12   4      302.61      385.84    163.08 o 
   8  12   4      221.50      223.63     33.13 o 
   9  12   4       49.82       86.22     36.87 o 
   1  13   4     1097.90     1022.59     34.84 o 
   2  13   4     1340.26     1277.13     35.89 o 
   3  13   4       22.71       24.31     12.19 o 
   4  13   4        3.26      -11.51     11.51 o 
   5  13   4      758.60      740.85     46.82 o 
   6  13   4      261.01      317.32     37.22 o 
   7  13   4        3.02      -20.82     21.68 o 
   8  13   4       58.54       56.40     28.34 o 
   0  14   4      105.65      153.65     29.06 o 
   1  14   4      496.88      492.50     32.42 o 
   2  14   4      487.02      503.79     34.38 o 
   3  14   4     1150.25     1055.27     36.87 o 
   4  14   4      891.68      961.22     43.33 o 
   5  14   4      126.76      147.67     27.58 o 
   6  14   4       88.97       81.59     35.33 o 
   7  14   4      324.66      409.77     56.58 o 
   8  14   4       22.61       20.48     35.23 o 
   1  15   4        5.18        0.28     15.53 o 
   2  15   4      153.85      196.08     27.37 o 
   3  15   4        0.43        8.32     13.10 o 
   4  15   4      241.42      266.96     21.09 o 
   5  15   4      572.82      706.47     44.17 o 
   6  15   4       45.91       58.44     27.18 o 
   7  15   4      131.20      141.88     42.56 o 
   0  16   4       19.53       44.08     26.19 o 
   1  16   4      129.15      123.91     22.40 o 
   2  16   4      264.19      231.70     27.86 o 
   3  16   4      162.98      152.51     17.27 o 
   4  16   4      262.98      360.20     44.62 o 
   5  16   4       21.91       11.88     16.76 o 
   6  16   4        0.00       -7.20     30.16 o 
   1  17   4      328.46      321.19     31.86 o 
   2  17   4      250.50      329.18     33.62 o 
   3  17   4        0.53       14.78     17.28 o 
   4  17   4        1.06       10.45     19.22 o 
   5  17   4      109.15      103.36     35.25 o 
   0  18   4      431.39      515.24     56.61 o 
   1  18   4      142.60      151.42     25.65 o 
   2  18   4        4.15       19.71     20.27 o 
   3  18   4      477.83      588.74     42.90 o 
   4  18   4      269.65      327.66     94.17 o 
   1  19   4      145.17      228.79     30.84 o 
   2  19   4      270.83      245.65     32.34 o 
   1   1   5      837.57      832.05     32.13 o 
   2   1   5     2429.07     2426.40     60.52 o 
   3   1   5     1506.76     1317.65    111.26 o 
   4   1   5       11.23        8.56      4.09 o 
   5   1   5     1384.66     1378.70     37.12 o 
   6   1   5       14.25       27.29     10.61 o 
   7   1   5      457.19      469.10     25.27 o 
   8   1   5       43.08       34.34     12.60 o 
   9   1   5      512.93      489.82     34.16 o 
  10   1   5       97.21       88.51     19.29 o 
  11   1   5        2.31       -1.78     17.27 o 
   1   2   5     5642.94     5466.15    156.66 o 
   2   2   5       18.49       17.28      4.76 o 
   3   2   5     4632.18     5327.43     96.09 o 
   4   2   5      802.91      918.41     25.68 o 
   5   2   5      383.40      396.44     15.46 o 
   6   2   5      697.95      729.06     26.62 o 
   7   2   5     1772.16     1754.85     48.15 o 
   8   2   5      327.37      353.33     24.11 o 
   9   2   5      196.80      238.40     22.93 o 
  10   2   5       89.38      105.68     24.64 o 
  11   2   5      941.05      923.88     64.93 o 
   1   3   5     3635.60     3686.23     62.27 o 
   2   3   5     2662.47     2964.36     80.41 o 
   3   3   5     1968.25     2024.66     42.85 o 
   4   3   5      702.79      698.41     26.39 o 
   5   3   5      562.99      563.81     32.60 o 
   6   3   5       18.74        4.62      7.52 o 
   7   3   5        9.77        2.15      9.10 o 
   8   3   5        2.47       -6.87     10.73 o 
   9   3   5      890.67      860.53     39.38 o 
  10   3   5      484.64      472.55     33.08 o 
  11   3   5        6.37        6.04     18.04 o 
   0   4   5      327.05      319.00     15.98 o 
   1   4   5     1756.68     1543.50     31.20 o 
   2   4   5       60.69       66.65     10.11 o 
   3   4   5     5652.57     5785.79     96.00 o 
   4   4   5     2347.25     2495.61     53.21 o 
   5   4   5     1567.97     1584.32     40.26 o 
   6   4   5      891.87      881.67     52.77 o 
   7   4   5     1641.78     1646.08     45.08 o 
   8   4   5      167.21      176.41     17.90 o 
   9   4   5       24.30       -3.79     17.69 o 
  10   4   5        6.71       -8.86     18.35 o 
  11   4   5      999.65     1060.81     52.93 o 
   1   5   5     1702.98     1722.99     28.94 o 
   2   5   5      535.83      539.22     19.31 o 
   3   5   5       46.66       53.22      8.72 o 
   4   5   5        3.41       -2.17      6.20 o 
   5   5   5      186.53      216.15     15.04 o 
   6   5   5     2161.91     2213.02     59.33 o 
   7   5   5      570.74      626.59     36.17 o 
   8   5   5      769.55      848.98     58.40 o 
   9   5   5      728.75      662.68     34.87 o 
  10   5   5       47.94       35.04     17.68 o 
  11   5   5       12.17       10.54     19.13 o 
   0   6   5     1270.58     1202.41     23.34 o 
   1   6   5        1.24       -2.76      3.77 o 
   2   6   5     1450.87     1387.78     34.28 o 
   3   6   5       58.67       65.26      8.00 o 
   4   6   5      153.37      201.92     15.51 o 
   5   6   5      518.50      501.14     22.78 o 
   6   6   5      271.42      268.12     27.85 o 
   7   6   5      131.12      143.15     20.27 o 
   8   6   5        4.46        5.84     10.63 o 
   9   6   5      220.32      232.20     22.19 o 
  10   6   5       85.54       87.12     29.40 o 
  11   6   5        0.01       -4.66     20.16 o 
   1   7   5      818.43      921.52     27.24 o 
   2   7   5     1180.48     1198.91     32.58 o 
   3   7   5      129.70      135.21     12.04 o 
   4   7   5        0.28       -8.23      9.73 o 
   5   7   5      118.50      128.92     19.35 o 
   6   7   5      268.37      251.96     18.84 o 
   7   7   5       46.42       49.69     17.55 o 
   8   7   5      294.64      239.06     49.85 o 
   9   7   5      204.48      201.90     22.08 o 
  10   7   5        5.24       29.69     46.82 o 
  11   7   5       66.68       37.98     26.32 o 
   0   8   5      654.91      640.33     20.73 o 
   1   8   5     1243.97     1395.57     29.29 o 
   2   8   5       45.81       65.92     10.84 o 
   3   8   5      621.89      681.45     26.74 o 
   4   8   5        0.01      -10.40     13.13 o 
   5   8   5     1496.76     1487.77     82.76 o 
   6   8   5        5.44       26.23     21.82 o 
   7   8   5      733.71      739.04    100.29 o 
   8   8   5        6.77       -4.84     21.72 o 
   9   8   5      113.70      146.41     21.83 o 
  10   8   5        6.33       12.10     30.31 o 
   1   9   5     5874.79     5666.54    104.78 o 
   2   9   5      117.09      109.54     15.12 o 
   3   9   5     1936.62     1904.62     48.60 o 
   4   9   5        0.00       -9.46      9.46 o 
   5   9   5     2502.44     2627.42     79.98 o 
   6   9   5      395.52      459.06     36.03 o 
   7   9   5      480.69      489.98     39.70 o 
   8   9   5      156.29      166.72     32.55 o 
   9   9   5      423.70      412.78     53.34 o 
  10   9   5       80.42       44.05     22.26 o 
   0  10   5      706.32      703.72     24.35 o 
   1  10   5     2472.28     2363.26     48.51 o 
   2  10   5     1701.53     1786.36     40.44 o 
   3  10   5     1111.22     1141.52     57.49 o 
   4  10   5      197.86      197.52     18.52 o 
   5  10   5      368.37      409.39     29.86 o 
   6  10   5       32.76       26.19     17.81 o 
   7  10   5     1126.57     1226.33     57.48 o 
   8  10   5       42.89       -7.97     24.95 o 
   1  11   5     1489.05     1435.21     37.70 o 
   2  11   5      314.88      300.33     16.07 o 
   3  11   5      939.71      990.23     40.66 o 
   4  11   5        2.33      -11.79     11.79 o 
   5  11   5      384.30      379.22     31.77 o 
   6  11   5       12.83       28.18     18.48 o 
   7  11   5       52.03       78.19     23.58 o 
   8  11   5       15.05       -3.93     30.98 o 
   9  11   5      368.87      342.45     51.20 o 
   0  12   5     2144.87     1915.54     78.82 o 
   1  12   5      975.46      869.57     29.61 o 
   2  12   5      327.74      272.36     25.30 o 
   3  12   5     2441.63     2398.64     53.59 o 
   4  12   5       81.44       62.89     15.88 o 
   5  12   5      368.27      398.32     34.34 o 
   6  12   5       54.91       70.14     25.60 o 
   7  12   5        0.89      -11.26     20.80 o 
   8  12   5        7.49      -12.73     23.00 o 
   9  12   5       48.16       52.29     35.23 o 
   1  13   5        1.62        4.31     12.45 o 
   2  13   5       14.81       27.24     11.67 o 
   3  13   5      456.81      467.61     30.52 o 
   4  13   5        1.29       -9.09     13.35 o 
   5  13   5      106.50      111.85     27.76 o 
   6  13   5       20.89       21.55     22.40 o 
   7  13   5        4.61       16.06     22.83 o 
   8  13   5       21.79       34.11     27.58 o 
   0  14   5        0.09       -8.41     18.48 o 
   1  14   5       49.22       54.00     16.08 o 
   2  14   5      956.13      824.04     40.11 o 
   3  14   5      654.74      613.58     29.21 o 
   4  14   5       33.63        9.03     14.29 o 
   5  14   5      255.02      252.93     39.97 o 
   6  14   5      129.06       97.85     27.34 o 
   7  14   5       82.09       74.90     30.00 o 
   8  14   5       67.19       82.25     39.48 o 
   1  15   5      854.68      827.17     44.02 o 
   2  15   5       11.16        2.17     13.92 o 
   3  15   5       43.95       35.30     14.33 o 
   4  15   5       72.53       90.18     18.18 o 
   5  15   5      555.05      626.56     36.62 o 
   6  15   5       43.16       20.39     26.35 o 
   7  15   5        4.71       -2.50     35.64 o 
   0  16   5       19.15       19.74     24.63 o 
   1  16   5      112.28      118.03     21.92 o 
   2  16   5        6.87       13.08     13.43 o 
   3  16   5     1406.44     1349.46     39.23 o 
   4  16   5       59.93       52.27     18.71 o 
   5  16   5       21.73       38.28     20.25 o 
   6  16   5      115.76      112.09     30.27 o 
   1  17   5      222.06      269.12     29.45 o 
   2  17   5       69.75       55.36     24.56 o 
   3  17   5      610.74      641.48     40.99 o 
   4  17   5      369.48      391.17     28.35 o 
   5  17   5      159.76      180.76     33.66 o 
   0  18   5        7.87       -9.48     26.84 o 
   1  18   5      525.30      512.13     50.63 o 
   2  18   5       43.84       32.69     20.94 o 
   3  18   5        4.41       36.08     21.39 o 
   4  18   5       77.03      106.18     34.82 o 
   1  19   5       66.20       84.64     24.17 o 
   2  19   5       35.11       59.29     24.71 o 
   1   0   6     5312.86     5209.36    147.53 o 
   2   0   6     9752.07     9073.37    472.19 o 
   3   0   6     2225.62     2557.37     63.64 o 
   4   0   6      441.93      409.59     18.42 o 
   5   0   6     7273.02     7442.14    170.18 o 
   6   0   6      465.71      366.64     39.92 o 
   7   0   6     1699.90     1772.60     69.61 o 
   8   0   6       53.77       38.17     18.26 o 
   9   0   6      189.48      206.21     34.51 o 
  10   0   6      636.85      637.57     54.88 o 
  11   0   6     1194.43     1191.99     80.03 o 
   1   1   6      104.78      102.09     10.24 o 
   2   1   6     1425.27     1381.53     47.38 o 
   3   1   6     1493.27     1539.57     37.79 o 
   4   1   6      416.22      477.42     27.87 o 
   5   1   6      298.46      300.46     20.19 o 
   6   1   6     2458.59     2253.89     54.54 o 
   7   1   6      756.05      821.18     64.61 o 
   8   1   6      519.93      506.18     28.69 o 
   9   1   6      201.26      229.66     22.71 o 
  10   1   6      925.52      886.66     44.75 o 
  11   1   6      128.85      123.41     22.97 o 
   1   2   6        0.90       -5.80      8.68 o 
   2   2   6     3320.37     3501.87     84.64 o 
   3   2   6       68.69       95.80      9.03 o 
   4   2   6       95.55       70.22      8.82 o 
   5   2   6      131.68      137.20      9.98 o 
   6   2   6      722.99      758.02     27.52 o 
   7   2   6        1.28       -0.15      9.74 o 
   8   2   6     1178.91     1177.58     40.58 o 
   9   2   6       11.59       23.46     14.24 o 
  10   2   6        4.81       12.61     15.80 o 
  11   2   6        3.63       -2.67     18.71 o 
   1   3   6     5091.71     5321.16     96.54 o 
   2   3   6     5357.82     5656.84    114.79 o 
   3   3   6     1409.81     1385.09     32.87 o 
   4   3   6     1133.45     1134.59     30.38 o 
   5   3   6     1280.38     1258.27     34.62 o 
   6   3   6       19.61       -1.03      7.70 o 
   7   3   6       11.39       -6.30     10.39 o 
   8   3   6       11.10      -10.68     10.68 o 
   9   3   6       85.26       62.86     20.58 o 
  10   3   6        9.04      -14.67     14.67 o 
  11   3   6       74.22       73.86     21.42 o 
   1   4   6     3343.64     3528.86     61.56 o 
   2   4   6     2290.35     2496.94     50.49 o 
   3   4   6       37.00       31.57      6.41 o 
   4   4   6     1180.40     1337.93     34.19 o 
   5   4   6     1914.17     2092.62     49.67 o 
   6   4   6     1007.33      957.80     39.97 o 
   7   4   6       31.73       31.55     10.93 o 
   8   4   6       79.85       88.51     14.61 o 
   9   4   6       34.32       15.53     14.47 o 
  10   4   6       39.62       43.73     19.03 o 
  11   4   6       25.00       24.82     19.92 o 
   1   5   6      867.35      894.74     18.66 o 
   2   5   6      265.93      245.33     13.98 o 
   3   5   6      286.59      235.78     11.80 o 
   4   5   6     2607.33     2659.58     52.29 o 
   5   5   6     1423.27     1472.43     41.19 o 
   6   5   6      829.64      784.16     33.50 o 
   7   5   6       27.53       24.67     18.80 o 
   8   5   6      231.19      198.65     20.74 o 
   9   5   6      244.64      282.85     24.53 o 
  10   5   6      521.72      508.95     34.71 o 
  11   5   6        0.66       12.13     18.87 o 
   0   6   6     7744.78     7856.00    125.53 o 
   1   6   6       62.95       76.59      6.89 o 
   2   6   6       52.79       49.42      8.83 o 
   3   6   6      395.17      378.59     18.97 o 
   4   6   6      965.84     1037.05     26.41 o 
   5   6   6      680.82      812.77     30.19 o 
   6   6   6      661.38      629.05     30.24 o 
   7   6   6      307.43      306.17     67.80 o 
   8   6   6     1435.22     1340.91     42.79 o 
   9   6   6        0.31       22.59     13.99 o 
  10   6   6        2.23        8.06     20.70 o 
  11   6   6       85.21      103.82     25.76 o 
   1   7   6      341.23      328.80     10.92 o 
   2   7   6     5753.21     5669.06    106.91 o 
   3   7   6       48.12       68.34      9.65 o 
   4   7   6      560.26      559.80     23.48 o 
   5   7   6       85.02       85.56     13.80 o 
   6   7   6      477.78      506.36     29.40 o 
   7   7   6        2.07        5.45     16.07 o 
   8   7   6      499.20      565.76     44.69 o 
   9   7   6       30.85       44.93     16.13 o 
  10   7   6      601.35      703.42     57.02 o 
  11   7   6       42.39        9.44     24.59 o 
   0   8   6     4532.16     4729.21     90.18 o 
   1   8   6     1000.40      947.14     23.14 o 
   2   8   6      167.35      186.39     17.95 o 
   3   8   6     1039.24     1115.92     34.19 o 
   4   8   6      646.53      661.12     27.81 o 
   5   8   6      140.07      146.23     18.83 o 
   6   8   6       39.97       45.29     16.47 o 
   7   8   6       44.42       75.56     22.21 o 
   8   8   6        1.57       -0.36     23.70 o 
   9   8   6       90.24      143.39     67.16 o 
  10   8   6      612.17      691.81     47.29 o 
   1   9   6       73.23       96.98     13.02 o 
   2   9   6      377.71      379.82     23.90 o 
   3   9   6        3.90       -3.95     10.22 o 
   4   9   6      959.29     1027.12     53.15 o 
   5   9   6       78.36       55.18     16.61 o 
   6   9   6        0.27       15.35     16.42 o 
   7   9   6       84.02       94.63     24.07 o 
   8   9   6       19.75       51.39     27.25 o 
   9   9   6      147.36      210.84     42.17 o 
  10   9   6       19.69        3.56     20.19 o 
   0  10   6      394.92      455.72     24.54 o 
   1  10   6      269.25      235.54     15.13 o 
   2  10   6      397.23      413.39     21.25 o 
   3  10   6      646.24      656.62     30.31 o 
   4  10   6       60.91       44.30     13.81 o 
   5  10   6      199.35      229.67     24.94 o 
   6  10   6      258.71      277.95     34.74 o 
   7  10   6        1.82       13.94     18.61 o 
   8  10   6       54.82      103.76     32.78 o 
   9  10   6       32.73        3.82     33.46 o 
  10  10   6       85.48       97.26     41.62 o 
   1  11   6      453.29      415.08     23.97 o 
   2  11   6      525.13      495.16     22.68 o 
   3  11   6       40.24       49.96     13.88 o 
   4  11   6       25.46       53.23     15.06 o 
   5  11   6       33.41       33.19     29.59 o 
   6  11   6      724.04      746.31     59.84 o 
   7  11   6        0.36       -0.90     20.71 o 
   8  11   6       33.18       42.97     86.16 o 
   9  11   6       89.32      194.02     43.44 o 
   0  12   6     3285.26     3313.27    144.00 o 
   1  12   6      652.21      662.01     28.08 o 
   2  12   6       35.11       45.78     11.75 o 
   3  12   6       14.23        8.67     11.00 o 
   4  12   6      544.24      529.62     30.78 o 
   5  12   6      166.14      228.19     37.93 o 
   6  12   6      127.65      135.47     27.22 o 
   7  12   6        0.08       23.18     22.75 o 
   8  12   6        0.20      -25.50     25.50 o 
   9  12   6       65.24       36.71     35.09 o 
   1  13   6      421.58      359.63     26.33 o 
   2  13   6      484.75      497.31     24.19 o 
   3  13   6      401.58      334.95     21.31 o 
   4  13   6      431.49      460.33     33.59 o 
   5  13   6      371.54      423.09     37.68 o 
   6  13   6      168.20      132.15     39.05 o 
   7  13   6       75.61      101.56     28.81 o 
   8  13   6      220.36      233.51     36.95 o 
   0  14   6      430.63      365.58     52.77 o 
   1  14   6       16.85        2.78     10.78 o 
   2  14   6      207.80      200.00     15.59 o 
   3  14   6        4.71        8.85     12.82 o 
   4  14   6       88.59       91.99     14.82 o 
   5  14   6       27.17       29.46     23.09 o 
   6  14   6       25.22       38.32     25.80 o 
   7  14   6       78.22       91.65     30.21 o 
   8  14   6      229.22      256.42     50.32 o 
   1  15   6      144.05      121.76     21.30 o 
   2  15   6      792.22      749.58     32.82 o 
   3  15   6      227.86      251.04     21.27 o 
   4  15   6      102.08       75.92     18.09 o 
   5  15   6       49.67       68.80     20.75 o 
   6  15   6       90.13       38.88     35.13 o 
   7  15   6       45.65       -2.71     34.82 o 
   0  16   6      345.95      298.34     67.75 o 
   1  16   6      180.59      170.30     24.74 o 
   2  16   6       19.55       33.65     15.35 o 
   3  16   6      247.91      283.48     21.20 o 
   4  16   6        7.34        4.58     16.32 o 
   5  16   6       33.13       45.32     21.62 o 
   6  16   6       44.27       -8.92     38.67 o 
   1  17   6      251.71      290.19     30.96 o 
   2  17   6      249.41      243.54     28.94 o 
   3  17   6       97.31      113.77     21.15 o 
   4  17   6        7.55       47.37     17.76 o 
   5  17   6      225.11      313.25     97.71 o 
   0  18   6        1.57       18.73     27.45 o 
   1  18   6      665.71      709.52     46.36 o 
   2  18   6      501.55      500.20     40.51 o 
   3  18   6      241.34      228.56     30.85 o 
   4  18   6     1055.25     1168.54     73.53 o 
   1  19   6       72.08       73.27     24.69 o 
   2  19   6     1181.02     1239.42     63.51 o 
   1   1   7      998.40     1048.48     27.02 o 
   2   1   7      361.77      489.35     13.44 o 
   3   1   7     1662.39     1764.12     33.23 o 
   4   1   7     1118.69     1186.48     47.73 o 
   5   1   7      331.26      272.43     16.21 o 
   6   1   7      355.25      334.89     20.26 o 
   7   1   7      287.39      315.58     31.57 o 
   8   1   7       47.83       42.86     20.03 o 
   9   1   7      391.25      375.89     35.87 o 
  10   1   7        8.98       -0.56     15.40 o 
  11   1   7      159.30      165.52     27.49 o 
   0   2   7     2298.60     2156.52     98.07 o 
   1   2   7    20920.99    21332.78    402.82 o 
   2   2   7    10685.57    10959.24    297.62 o 
   3   2   7     1172.63     1511.14     33.63 o 
   4   2   7     4116.69     4165.96     80.45 o 
   5   2   7      499.54      562.14     19.74 o 
   6   2   7      999.75     1051.02     32.67 o 
   7   2   7     1321.82     1219.81     38.56 o 
   8   2   7      941.99     1034.70     38.74 o 
   9   2   7      162.88      137.62     19.42 o 
  10   2   7       57.20       62.47     18.57 o 
  11   2   7      150.47      129.86     24.39 o 
   1   3   7    10507.51    10258.58    196.48 o 
   2   3   7     1144.27      915.10     23.77 o 
   3   3   7      271.55      256.16     14.56 o 
   4   3   7        1.65       -4.87      6.66 o 
   5   3   7      487.09      467.52     28.30 o 
   6   3   7     4066.17     4083.86     87.28 o 
   7   3   7     1131.20     1164.17     67.04 o 
   8   3   7      707.81      772.13     66.49 o 
   9   3   7      559.17      538.58     32.70 o 
  10   3   7      447.13      476.16     34.07 o 
  11   3   7       89.21       67.71     22.00 o 
   1   4   7     1297.93     1376.35     25.45 o 
   2   4   7     1130.85     1260.99     24.19 o 
   3   4   7      677.09      758.67     21.42 o 
   4   4   7     2803.40     2896.34     61.27 o 
   5   4   7      100.67      127.72     13.32 o 
   6   4   7       35.63       31.88     12.24 o 
   7   4   7      340.92      293.00     19.25 o 
   8   4   7        0.25        7.97     11.42 o 
   9   4   7       76.22      111.60     18.11 o 
  10   4   7      285.79      316.81     30.72 o 
  11   4   7       47.07       47.51     21.20 o 
   1   5   7     2248.25     2444.53     42.89 o 
   2   5   7      198.90      191.13     12.82 o 
   3   5   7     3359.94     3503.49     59.14 o 
   4   5   7     3038.81     3219.93     61.43 o 
   5   5   7       15.57        1.13      9.09 o 
   6   5   7      515.51      517.32     28.60 o 
   7   5   7      138.28      161.17     21.22 o 
   8   5   7       53.46       67.93     13.76 o 
   9   5   7       15.26       11.06     13.93 o 
  10   5   7       50.51       46.72     18.19 o 
  11   5   7       15.69        4.03     19.05 o 
   0   6   7        6.17       -6.01      6.01 o 
   1   6   7      216.08      210.73      9.21 o 
   2   6   7       30.73       20.00      7.84 o 
   3   6   7     3095.93     3277.47     61.92 o 
   4   6   7      194.53      198.08     13.08 o 
   5   6   7       60.14       67.91     12.37 o 
   6   6   7      826.72      762.82     41.06 o 
   7   6   7        0.85       21.55     15.15 o 
   8   6   7      115.95      181.13     28.52 o 
   9   6   7      102.09      115.83     22.81 o 
  10   6   7       43.28       28.90     19.46 o 
  11   6   7       84.55       86.45     24.91 o 
   1   7   7     2153.58     2116.87     31.93 o 
   2   7   7      191.42      184.76     14.69 o 
   3   7   7      649.10      731.77     33.19 o 
   4   7   7      248.11      264.42     16.67 o 
   5   7   7       88.43       59.81     14.03 o 
   6   7   7     2707.39     2700.47     73.43 o 
   7   7   7       66.29       65.02     20.40 o 
   8   7   7        6.11        6.42     19.05 o 
   9   7   7       30.05       28.24     22.20 o 
  10   7   7      359.61      353.86     36.00 o 
  11   7   7       13.30       15.60     25.40 o 
   0   8   7     5708.41     6018.85    112.03 o 
   1   8   7      243.18      251.66     12.23 o 
   2   8   7       33.33       24.66      9.12 o 
   3   8   7       15.60        5.68     10.07 o 
   4   8   7     3150.79     3038.39     68.70 o 
   5   8   7      208.71      176.57     21.31 o 
   6   8   7        3.18       -2.32     15.25 o 
   7   8   7     1388.84     1380.95     68.93 o 
   8   8   7      411.93      372.40     48.79 o 
   9   8   7      378.94      431.44     56.21 o 
  10   8   7       49.13       47.09     22.18 o 
   1   9   7     1369.50     1238.30     36.59 o 
   2   9   7     2043.68     2077.58     56.98 o 
   3   9   7      204.12      183.28     16.98 o 
   4   9   7      618.46      707.66     31.29 o 
   5   9   7      127.06      158.14     22.02 o 
   6   9   7     1034.86     1102.98     73.08 o 
   7   9   7      251.98      245.61     32.85 o 
   8   9   7        0.22      -22.90     22.90 o 
   9   9   7      186.39      175.09     42.98 o 
  10   9   7      221.73      231.33     29.90 o 
   0  10   7     2746.91     2509.77     65.19 o 
   1  10   7     1876.89     1882.99     41.55 o 
   2  10   7      412.77      461.25     20.47 o 
   3  10   7      824.84      893.61     35.53 o 
   4  10   7     3784.69     3821.79    102.72 o 
   5  10   7       78.80      126.48     26.74 o 
   6  10   7      595.22      598.10     41.04 o 
   7  10   7       10.49        4.15     20.59 o 
   8  10   7     1029.23     1280.70     73.26 o 
   9  10   7      408.40      429.02     57.12 o 
  10  10   7       19.83       15.87     37.52 o 
   1  11   7       12.10       21.96      8.97 o 
   2  11   7     5492.05     5298.14     95.38 o 
   3  11   7        0.21       35.72     12.90 o 
   4  11   7      409.21      436.35     27.58 o 
   5  11   7      570.39      562.81     40.04 o 
   6  11   7      355.56      396.44     37.76 o 
   7  11   7       16.88       -2.08     44.29 o 
   8  11   7       50.92       48.02     48.52 o 
   9  11   7       81.64       43.06     37.71 o 
   0  12   7      238.12      297.85     41.24 o 
   1  12   7       55.89       45.53     11.78 o 
   2  12   7      223.64      204.92     18.81 o 
   3  12   7       22.52       13.73     10.84 o 
   4  12   7      500.99      538.58     34.68 o 
   5  12   7      285.14      283.88     31.44 o 
   6  12   7       19.64       33.29     22.83 o 
   7  12   7       39.01       30.86     24.79 o 
   8  12   7       59.36      156.32     36.57 o 
   9  12   7      164.57      161.81     46.64 o 
   1  13   7       36.85       40.60     12.07 o 
   2  13   7       28.17       42.83     11.98 o 
   3  13   7      327.30      378.15     22.53 o 
   4  13   7       12.47       32.85     17.01 o 
   5  13   7      751.64      748.95     99.25 o 
   6  13   7       69.91       70.85     39.28 o 
   7  13   7      122.13      119.49     29.42 o 
   8  13   7        2.92      -30.27     30.27 o 
   0  14   7      146.81       92.94     26.28 o 
   1  14   7       63.28       44.73     15.44 o 
   2  14   7      177.35      151.12     14.41 o 
   3  14   7       28.80       25.00     13.29 o 
   4  14   7      127.32      142.28     18.74 o 
   5  14   7        7.06        5.42     22.12 o 
   6  14   7       41.00       30.24     24.57 o 
   7  14   7       50.04       26.64     27.85 o 
   8  14   7        9.62       36.94     37.98 o 
   1  15   7       38.91       75.16     18.68 o 
   2  15   7     1186.35     1175.61     43.18 o 
   3  15   7      171.37      160.05     18.56 o 
   4  15   7      215.58      249.25     23.41 o 
   5  15   7        8.33       14.18     14.81 o 
   6  15   7      100.71      116.75     30.43 o 
   7  15   7        0.03      -33.39     33.39 o 
   0  16   7     1128.89     1111.17     76.71 o 
   1  16   7       46.64       22.23     18.04 o 
   2  16   7        0.18       28.07     15.25 o 
   3  16   7      652.76      631.95     27.69 o 
   4  16   7      713.78      709.71     37.03 o 
   5  16   7      139.44      119.04     32.51 o 
   6  16   7       26.74       21.41     40.30 o 
   1  17   7       72.99      109.29     23.40 o 
   2  17   7      117.14      103.87     23.39 o 
   3  17   7      135.98      150.65     27.87 o 
   4  17   7      137.96      157.45     21.63 o 
   5  17   7       93.07      112.53     29.87 o 
   0  18   7      137.90      132.82     36.96 o 
   1  18   7      495.77      531.18     47.08 o 
   2  18   7       14.55       14.26     23.65 o 
   3  18   7      232.11      264.53     37.27 o 
   4  18   7      158.63      152.51     35.79 o 
   1  19   7       83.62       89.15     25.39 o 
   2  19   7       38.73       61.87     36.18 o 
   0   0   8      456.57      631.23     40.59 o 
   1   0   8      644.80      643.82     29.47 o 
   2   0   8      259.68      235.95     20.25 o 
   3   0   8    23066.79    23612.72    505.31 o 
   4   0   8     3871.36     4224.13    102.60 o 
   5   0   8     3898.95     3891.77    142.96 o 
   6   0   8     1208.17     1239.03    105.97 o 
   7   0   8     5092.17     4734.80    146.23 o 
   8   0   8       32.76       26.55     23.13 o 
   9   0   8       18.09       28.80     21.08 o 
  10   0   8      306.76      289.35     39.52 o 
  11   0   8      197.46      200.15     38.26 o 
   1   1   8    34451.55    33427.48   1205.03 o 
   2   1   8     7258.61     7914.21    137.29 o 
   3   1   8     1181.47     1045.43     21.72 o 
   4   1   8      717.60      733.32     22.50 o 
   5   1   8     6773.73     6769.69    137.82 o 
   6   1   8      879.88      956.44     31.61 o 
   7   1   8        4.75       14.47     10.27 o 
   8   1   8        9.56        2.72     11.24 o 
   9   1   8      479.42      545.32     44.49 o 
  10   1   8       71.11       52.62     18.30 o 
  11   1   8        0.02       17.58     17.98 o 
   0   2   8     5594.83     5972.26    135.64 o 
   1   2   8     5737.67     5935.00     95.30 o 
   2   2   8        2.53       -0.35      6.69 o 
   3   2   8     2216.13     2197.93     51.75 o 
   4   2   8     1593.49     1664.94     31.16 o 
   5   2   8      665.45      595.30     23.76 o 
   6   2   8      178.66      203.46     15.64 o 
   7   2   8     2125.23     2108.46     55.40 o 
   8   2   8      538.83      560.40     30.62 o 
   9   2   8      184.29      128.94     19.64 o 
  10   2   8        0.25       16.12     16.60 o 
  11   2   8      372.12      412.52     34.97 o 
   1   3   8        0.37        3.62      4.23 o 
   2   3   8        4.35       10.93      4.63 o 
   3   3   8      483.43      586.54     18.05 o 
   4   3   8       93.46       69.76     10.11 o 
   5   3   8     1400.18     1485.64     39.43 o 
   6   3   8        0.22        4.18     12.24 o 
   7   3   8     1192.01     1231.84     40.93 o 
   8   3   8       44.34       41.66     13.30 o 
   9   3   8      111.22      112.60     18.47 o 
  10   3   8       92.68       91.54     20.13 o 
  11   3   8        0.38      -17.18     17.18 o 
   0   4   8     5762.60     6553.69    131.69 o 
   1   4   8     1476.79     1668.21     29.53 o 
   2   4   8      189.10      195.08      9.76 o 
   3   4   8     1459.02     1741.29     37.01 o 
   4   4   8      766.70      815.13     31.24 o 
   5   4   8        5.33       -0.38      8.64 o 
   6   4   8     1075.20     1147.46     55.99 o 
   7   4   8     1238.49     1188.22     37.26 o 
   8   4   8       10.77       -1.94     11.32 o 
   9   4   8        4.65       -3.47     13.42 o 
  10   4   8      256.55      266.43     34.32 o 
  11   4   8      130.82       78.15     22.22 o 
   1   5   8     3345.82     3380.36     48.97 o 
   2   5   8      774.41      874.25     20.31 o 
   3   5   8        4.42        0.71      5.99 o 
   4   5   8      125.11      129.98     11.91 o 
   5   5   8     2434.84     2265.41     54.43 o 
   6   5   8      125.53      121.74     20.72 o 
   7   5   8      111.26      129.98     34.50 o 
   8   5   8       60.94       48.43     15.58 o 
   9   5   8       36.86       64.34     16.23 o 
  10   5   8       93.75       88.77     20.18 o 
  11   5   8        2.23        2.67     20.06 o 
   0   6   8      189.35      162.39      9.23 o 
   1   6   8     2083.07     2084.07     37.58 o 
   2   6   8      644.66      689.41     24.45 o 
   3   6   8     1903.59     1905.18     41.47 o 
   4   6   8      169.26      167.60     18.30 o 
   5   6   8     3435.71     3353.31     73.71 o 
   6   6   8      393.71      400.55     26.26 o 
   7   6   8     1034.17     1146.06     89.87 o 
   8   6   8      205.31      216.43     18.29 o 
   9   6   8      164.04      202.83     23.01 o 
  10   6   8       78.99       75.99     22.30 o 
  11   6   8      452.84      509.17     59.53 o 
   1   7   8     2602.26     2558.82     39.84 o 
   2   7   8     1272.83     1223.50     34.41 o 
   3   7   8       62.31       51.35     10.69 o 
   4   7   8      285.78      254.07     18.11 o 
   5   7   8     5983.62     6055.74    134.40 o 
   6   7   8       10.10       10.34     13.96 o 
   7   7   8      428.70      400.79     36.27 o 
   8   7   8       97.22       85.76     25.54 o 
   9   7   8      957.24      957.23     59.74 o 
  10   7   8       11.04      -19.30     28.33 o 
  11   7   8       12.38       14.17     25.69 o 
   0   8   8      931.97      811.13     33.25 o 
   1   8   8      317.06      310.60     12.71 o 
   2   8   8      380.30      381.25     23.75 o 
   3   8   8     8397.93     8212.37    152.85 o 
   4   8   8        5.66        2.19     10.70 o 
   5   8   8       97.79      115.28     19.97 o 
   6   8   8      332.16      401.20     50.88 o 
   7   8   8     1154.89     1213.10     66.22 o 
   8   8   8      105.94      114.12     36.51 o 
   9   8   8        1.74       26.55     33.25 o 
  10   8   8       72.56       89.41     24.10 o 
   1   9   8      318.62      265.07     18.29 o 
   2   9   8      140.76      122.07     11.62 o 
   3   9   8      898.18      888.11     52.26 o 
   4   9   8      271.93      268.62     20.83 o 
   5   9   8      185.24      161.20     22.79 o 
   6   9   8      135.92      152.70     25.03 o 
   7   9   8        7.83       14.52     21.85 o 
   8   9   8       71.03       65.10     32.75 o 
   9   9   8      162.33      255.94     49.66 o 
  10   9   8        9.21       43.41     26.89 o 
   0  10   8     5405.03     5280.67    113.81 o 
   1  10   8      447.45      480.86     20.71 o 
   2  10   8      189.21      181.19     14.35 o 
   3  10   8      646.34      555.77     29.01 o 
   4  10   8       36.62       36.07     15.61 o 
   5  10   8      205.07      200.46     30.06 o 
   6  10   8      437.70      452.87     50.54 o 
   7  10   8       24.79      -19.66     19.66 o 
   8  10   8      106.56      136.99     32.93 o 
   9  10   8       10.10        6.89     34.52 o 
  10  10   8      118.07      180.42     50.41 o 
   1  11   8      903.69      918.99     27.75 o 
   2  11   8      199.45      218.25     20.93 o 
   3  11   8      692.81      732.04     34.21 o 
   4  11   8       10.46       -1.94     16.00 o 
   5  11   8       36.42       11.83     18.35 o 
   6  11   8      220.46      253.37     31.99 o 
   7  11   8        0.90        2.51     22.10 o 
   8  11   8       83.82      119.84     33.65 o 
   9  11   8       26.37      -15.38     32.49 o 
   0  12   8     1794.36     1791.43     55.49 o 
   1  12   8      151.56      138.12     14.72 o 
   2  12   8      131.94      112.19     13.79 o 
   3  12   8     2197.53     2310.68     52.75 o 
   4  12   8       71.60       83.31     30.78 o 
   5  12   8       41.47       34.89     21.10 o 
   6  12   8      148.83      175.24     29.05 o 
   7  12   8      234.89      240.87     65.68 o 
   8  12   8        2.24       43.06     31.64 o 
   9  12   8       22.79       53.00     38.68 o 
   1  13   8       23.25       20.03     11.64 o 
   2  13   8       43.38       60.45     12.39 o 
   3  13   8       57.31       69.25     14.05 o 
   4  13   8       98.61      126.44     27.10 o 
   5  13   8      682.09      692.15     48.57 o 
   6  13   8        1.02      -19.69     22.10 o 
   7  13   8       12.53      -21.43     34.77 o 
   8  13   8        0.49       37.08     28.61 o 
   0  14   8      606.22      582.53     50.13 o 
   1  14   8      344.39      318.94     22.34 o 
   2  14   8        5.33       -4.26      9.95 o 
   3  14   8      203.57      188.95     18.32 o 
   4  14   8      121.53       94.03     17.23 o 
   5  14   8        0.88      -13.98     24.51 o 
   6  14   8      370.32      429.87     43.18 o 
   7  14   8       92.30       72.10     29.97 o 
   8  14   8        0.44        3.89     36.64 o 
   1  15   8        0.44        3.12     15.75 o 
   2  15   8       12.46       23.57     13.81 o 
   3  15   8        3.02       10.12     13.63 o 
   4  15   8        5.62        6.28     15.33 o 
   5  15   8      238.75      234.11     25.42 o 
   6  15   8       49.46       -1.92     26.14 o 
   7  15   8      271.95      415.93     64.04 o 
   0  16   8      618.61      506.51     52.44 o 
   1  16   8      123.39      145.42     23.85 o 
   2  16   8      116.39      117.63     19.57 o 
   3  16   8      291.52      292.56     24.24 o 
   4  16   8        7.22        8.58     16.19 o 
   5  16   8        0.65        4.51     24.52 o 
   6  16   8        2.37       -2.53     37.97 o 
   1  17   8       25.79       13.04     19.53 o 
   2  17   8      176.26      233.31     28.82 o 
   3  17   8      173.93      169.12     23.52 o 
   4  17   8        3.35       31.62     17.60 o 
   5  17   8       48.27       56.99     26.85 o 
   0  18   8      172.11      183.90     39.80 o 
   1  18   8      370.42      385.32     36.46 o 
   2  18   8       20.79       37.74     21.94 o 
   3  18   8      573.69      607.04     49.63 o 
   4  18   8       19.88       -1.89     24.79 o 
   1  19   8      382.50      407.45     38.39 o 
   1   1   9      347.13      330.01     15.91 o 
   2   1   9       99.41      143.57     10.13 o 
   3   1   9        0.03        0.35      5.42 o 
   4   1   9       11.87       -0.91      5.02 o 
   5   1   9      956.24      976.13     34.41 o 
   6   1   9     1359.48     1253.98     37.43 o 
   7   1   9       41.73       33.27     13.91 o 
   8   1   9      103.84       81.45     15.25 o 
   9   1   9       18.29       14.66     14.31 o 
  10   1   9       68.45       72.62     19.48 o 
  11   1   9      204.87      178.72     26.46 o 
   0   2   9    17877.04    17738.40    386.75 o 
   1   2   9     1780.56     1458.09     36.98 o 
   2   2   9     4720.91     5077.60    103.40 o 
   3   2   9     1321.56     1279.12     30.99 o 
   4   2   9       78.56       66.46      7.51 o 
   5   2   9       36.48       26.84      5.71 o 
   6   2   9     1491.30     1442.60     67.25 o 
   7   2   9       31.23       55.26     20.93 o 
   8   2   9        6.27       24.79     17.65 o 
   9   2   9       63.68       92.40     32.04 o 
  10   2   9       13.77        5.01     15.74 o 
  11   2   9      217.06      293.23     30.57 o 
   1   3   9      216.20      299.22     14.35 o 
   2   3   9      477.51      395.78     15.95 o 
   3   3   9      121.58      111.99      8.75 o 
   4   3   9       21.13       24.07     11.47 o 
   5   3   9      345.59      334.56     21.30 o 
   6   3   9     3021.65     2820.30     65.62 o 
   7   3   9       35.02       45.12     12.20 o 
   8   3   9      662.89      590.40     38.13 o 
   9   3   9     1087.35     1072.01     45.32 o 
  10   3   9      550.58      600.05     71.91 o 
  11   3   9        0.74      -16.22     16.22 o 
   0   4   9    25376.15    26516.90    575.24 o 
   1   4   9       17.46       26.98      4.91 o 
   2   4   9      110.12      145.85     13.16 o 
   3   4   9      424.75      381.68     16.97 o 
   4   4   9     1859.10     1783.69     40.50 o 
   5   4   9      378.95      406.96     22.25 o 
   6   4   9     1182.67     1104.18     40.18 o 
   7   4   9      190.55      196.53     16.74 o 
   8   4   9     2094.96     2092.27     58.62 o 
   9   4   9       12.89       21.87     14.44 o 
  10   4   9        6.42       -4.11     15.58 o 
  11   4   9      325.17      359.57     33.07 o 
   1   5   9      777.99      824.16     17.15 o 
   2   5   9     2980.48     2830.70     45.34 o 
   3   5   9      439.49      500.80     18.63 o 
   4   5   9      750.33      813.89     26.69 o 
   5   5   9       38.10       22.27     10.20 o 
   6   5   9     3758.19     3566.61     86.84 o 
   7   5   9       52.09       29.33     22.30 o 
   8   5   9      195.57      197.69     29.00 o 
   9   5   9        1.98       18.63     14.47 o 
  10   5   9       72.53       68.78     20.09 o 
  11   5   9        5.24       -1.22     23.12 o 
   0   6   9     4709.91     5132.73     86.20 o 
   1   6   9       98.18      108.74     11.48 o 
   2   6   9       17.72       20.46      8.72 o 
   3   6   9      917.33      935.58     26.97 o 
   4   6   9     1608.27     1653.93     39.59 o 
   5   6   9     1213.08     1236.06     42.03 o 
   6   6   9      124.30      113.75     23.81 o 
   7   6   9      311.33      297.67     28.14 o 
   8   6   9      688.17      737.58     32.18 o 
   9   6   9       16.62        5.42     20.78 o 
  10   6   9      438.45      519.41     47.75 o 
  11   6   9       25.25       56.70     27.23 o 
   1   7   9       89.31       97.56      7.68 o 
   2   7   9      174.11      186.06     17.08 o 
   3   7   9     2346.69     2317.65     49.56 o 
   4   7   9      142.69      147.29     15.22 o 
   5   7   9        1.07       15.92     15.68 o 
   6   7   9      679.99      695.87     39.54 o 
   7   7   9      748.19      663.98     67.39 o 
   8   7   9      104.34      145.13     28.75 o 
   9   7   9      111.26      143.40     29.28 o 
  10   7   9       44.96       27.20     21.88 o 
   0   8   9     4212.53     3880.88    330.45 o 
   1   8   9      194.39      210.67     12.18 o 
   2   8   9        8.12       11.06      9.71 o 
   3   8   9     1568.83     1471.80     41.83 o 
   4   8   9       64.26       66.22     17.02 o 
   5   8   9      329.80      328.76     29.24 o 
   6   8   9      323.76      320.77     50.51 o 
   7   8   9      712.44      829.96     58.62 o 
   8   8   9      167.40      205.07     41.42 o 
   9   8   9      144.10      103.62     39.59 o 
  10   8   9       48.02       18.98     23.82 o 
   1   9   9     3172.99     3104.35     67.13 o 
   2   9   9     1250.52     1295.78     32.53 o 
   3   9   9     1065.16     1101.47     38.01 o 
   4   9   9      456.39      470.24     46.58 o 
   5   9   9     1619.95     1685.85     63.92 o 
   6   9   9      575.20      564.54     40.95 o 
   7   9   9       35.08       41.43     24.72 o 
   8   9   9       17.42       28.36     28.92 o 
   9   9   9      478.17      416.29     60.60 o 
  10   9   9      821.04      812.00     49.07 o 
   0  10   9      155.78      139.75     16.73 o 
   1  10   9     6146.10     5784.30    100.48 o 
   2  10   9        1.48       -8.63      8.63 o 
   3  10   9      464.18      499.55     27.82 o 
   4  10   9     1613.55     1606.55     53.71 o 
   5  10   9      107.00      103.04     35.65 o 
   6  10   9       78.19       96.38     24.20 o 
   7  10   9      831.18      843.59     61.32 o 
   8  10   9      701.76      811.00     63.87 o 
   9  10   9       30.79       84.86     37.98 o 
  10  10   9      154.40      200.11     51.94 o 
   1  11   9     1087.93     1037.29     29.15 o 
   2  11   9        0.59       -7.91      9.44 o 
   3  11   9       52.84       27.52     13.48 o 
   4  11   9      740.60      744.44     56.01 o 
   5  11   9      727.02      740.56     63.88 o 
   6  11   9      373.48      369.46     37.42 o 
   7  11   9       25.42       11.09     22.68 o 
   8  11   9        3.57       17.50     30.00 o 
   9  11   9       97.21       27.85     37.09 o 
   0  12   9      180.32      129.19     19.26 o 
   1  12   9       86.95      106.18     15.26 o 
   2  12   9      235.10      242.86     17.49 o 
   3  12   9       57.65       57.88     12.84 o 
   4  12   9        6.27       10.67     19.96 o 
   5  12   9       31.08       67.38     23.60 o 
   6  12   9        4.79       26.31     22.76 o 
   7  12   9      300.18      358.25     40.99 o 
   8  12   9      404.32      429.20     52.41 o 
   9  12   9       12.74       -0.44     39.89 o 
   1  13   9        0.06        0.30     10.39 o 
   2  13   9       15.03       13.18     11.37 o 
   3  13   9      193.07      195.54     17.80 o 
   4  13   9      270.05      267.79     25.69 o 
   5  13   9       53.27       58.52     23.37 o 
   6  13   9       49.02       52.53     26.92 o 
   7  13   9       42.08       49.89     27.44 o 
   8  13   9       22.80        0.25     30.56 o 
   0  14   9       18.28       -7.34     19.98 o 
   1  14   9       42.86       62.41     14.62 o 
   2  14   9      144.11      145.77     23.51 o 
   3  14   9       63.21       52.35     15.80 o 
   4  14   9        4.27        0.03     13.87 o 
   5  14   9       38.11       10.79     23.64 o 
   6  14   9        0.05       -0.60     37.65 o 
   7  14   9      168.62      182.91     36.90 o 
   8  14   9        3.54      -13.16     36.47 o 
   1  15   9      213.71      243.43     26.50 o 
   2  15   9      111.03      104.38     17.23 o 
   3  15   9       87.43      101.58     16.54 o 
   4  15   9        0.27       12.16     15.81 o 
   5  15   9       21.26        0.43     17.84 o 
   6  15   9       11.58        6.56     26.61 o 
   7  15   9        2.49       46.74     40.14 o 
   0  16   9       45.41       68.38     28.28 o 
   1  16   9      377.79      378.26     33.04 o 
   2  16   9       99.94       81.69     18.13 o 
   3  16   9       57.66       56.14     17.29 o 
   4  16   9      119.74       76.40     19.72 o 
   5  16   9       17.90        6.96     18.34 o 
   6  16   9       13.96       -1.81     41.07 o 
   1  17   9      344.11      304.53     32.36 o 
   2  17   9      171.81      174.14     26.13 o 
   3  17   9       72.44       84.98     19.96 o 
   4  17   9       53.70       36.27     27.23 o 
   5  17   9      453.03      509.23     72.08 o 
   0  18   9        0.64      -18.84     24.71 o 
   1  18   9      145.03      163.51     42.05 o 
   2  18   9       48.65       45.91     22.78 o 
   3  18   9      148.63      119.36     29.44 o 
   4  18   9      132.29      171.93     30.04 o 
   1  19   9       19.96       36.48     22.16 o 
   0   0  10       63.15       51.14     17.27 o 
   1   0  10     1559.75     1504.62     42.39 o 
   2   0  10      562.23      614.42     44.58 o 
   3   0  10      849.20      865.85     49.47 o 
   4   0  10     8128.46     7836.12    198.59 o 
   5   0  10       95.54       56.23     36.91 o 
   6   0  10       62.18       63.90     15.82 o 
   7   0  10     3529.28     3382.99    112.85 o 
   8   0  10      483.63      533.21     43.66 o 
   9   0  10       82.54       54.48     25.59 o 
  10   0  10      182.88      207.95     36.32 o 
  11   0  10        1.20      -15.44     25.01 o 
   1   1  10     7895.75     8081.60    141.79 o 
   2   1  10     2750.64     2559.27     46.09 o 
   3   1  10     1560.91     1662.26     33.65 o 
   4   1  10       27.42       39.33      6.96 o 
   5   1  10     1121.71     1053.10     63.32 o 
   6   1  10      869.47      839.62     30.42 o 
   7   1  10      360.35      434.56     25.62 o 
   8   1  10       17.24        7.98     11.65 o 
   9   1  10       17.40       -5.20     13.07 o 
  10   1  10      389.46      394.24     31.75 o 
  11   1  10        0.01        2.06     17.81 o 
   0   2  10     1767.13     1751.20     58.24 o 
   1   2  10      879.29      954.55     23.55 o 
   2   2  10       15.03       12.85      4.89 o 
   3   2  10      524.68      554.97     15.77 o 
   4   2  10      954.76      968.89     29.38 o 
   5   2  10        1.77        3.17      5.02 o 
   6   2  10       16.88       25.32      9.64 o 
   7   2  10      102.32      128.97     15.40 o 
   8   2  10      391.14      369.82     25.64 o 
   9   2  10       86.56       85.50     17.78 o 
  10   2  10       83.25       67.70     20.66 o 
  11   2  10        2.43       42.92     20.16 o 
   1   3  10      123.12      117.27      9.60 o 
   2   3  10     1287.36     1429.01     28.84 o 
   3   3  10      239.68      245.52     16.35 o 
   4   3  10     1332.19     1340.61     35.77 o 
   5   3  10      752.91      848.81     28.42 o 
   6   3  10      634.83      625.83     26.43 o 
   7   3  10        0.48       -8.27      9.25 o 
   8   3  10       30.27       43.39     16.78 o 
   9   3  10      132.79      161.37     21.05 o 
  10   3  10      385.10      438.36     33.20 o 
  11   3  10      121.71       45.10     26.18 o 
   0   4  10      426.78      420.77     26.69 o 
   1   4  10     4766.51     4878.56     70.98 o 
   2   4  10     1138.99     1253.94     27.47 o 
   3   4  10     2828.23     2813.90     49.24 o 
   4   4  10       27.30       29.87      8.36 o 
   5   4  10      204.55      187.61     16.29 o 
   6   4  10      750.59      782.30     36.47 o 
   7   4  10      133.11      139.57     18.29 o 
   8   4  10        3.99       -5.78     11.19 o 
   9   4  10       51.02       20.36     14.89 o 
  10   4  10      304.76      314.32     29.16 o 
  11   4  10       31.18       35.56     20.55 o 
   1   5  10     9038.86     9202.26    114.75 o 
   2   5  10     2953.28     2978.44     48.78 o 
   3   5  10      127.74      150.22     11.22 o 
   4   5  10       54.23       44.15     12.82 o 
   5   5  10     1427.73     1357.39     55.75 o 
   6   5  10      646.44      707.50     34.62 o 
   7   5  10      424.78      458.91     33.72 o 
   8   5  10       50.63       57.38     13.80 o 
   9   5  10       15.14       19.38     18.70 o 
  10   5  10      378.42      326.92     29.80 o 
  11   5  10       74.93       82.22     25.35 o 
   0   6  10      902.86      827.30     22.96 o 
   1   6  10       26.87       22.29      4.50 o 
   2   6  10     2058.81     2140.75     38.24 o 
   3   6  10      392.02      361.72     22.95 o 
   4   6  10     6046.83     5924.13    104.43 o 
   5   6  10        7.53       40.52     12.21 o 
   6   6  10       51.93       53.77     15.03 o 
   7   6  10      836.34      869.31     45.31 o 
   8   6  10      376.37      354.26     26.40 o 
   9   6  10        0.33        0.34     15.52 o 
  10   6  10      235.98      267.61     50.53 o 
  11   6  10       31.66       12.35     21.95 o 
   1   7  10      763.90      757.51     17.91 o 
   2   7  10     1114.06      933.45     34.88 o 
   3   7  10      306.37      290.50     17.61 o 
   4   7  10       17.02        1.74     11.52 o 
   5   7  10      796.58      766.81     47.08 o 
   6   7  10     1674.55     1793.57     64.49 o 
   7   7  10      298.48      275.79     30.09 o 
   8   7  10      357.05      349.66     39.43 o 
   9   7  10        0.04        9.33     26.05 o 
  10   7  10      820.18      900.97     53.96 o 
   1   8  10      321.56      318.15     17.78 o 
   2   8  10      943.38      925.72     31.10 o 
   3   8  10      829.30      883.21     34.29 o 
   4   8  10       17.00       24.75     18.33 o 
   5   8  10       45.87       11.48     16.47 o 
   6   8  10       17.13        6.85     17.99 o 
   7   8  10      204.47      228.56     33.64 o 
   8   8  10      751.54      791.61     75.03 o 
   9   8  10       82.59       54.82     26.92 o 
  10   8  10       13.40      -18.27     18.56 o 
   1   9  10     1223.57     1135.46     29.46 o 
   2   9  10        1.71       -3.24      9.36 o 
   3   9  10       31.91       25.19     12.73 o 
   4   9  10      430.39      418.75     29.09 o 
   5   9  10      286.76      283.71     30.10 o 
   6   9  10        5.43       18.94     19.26 o 
   7   9  10      176.13      245.01     36.26 o 
   8   9  10        3.59       13.79     32.07 o 
   9   9  10      488.41      495.60     65.77 o 
  10   9  10        1.79       30.96     32.80 o 
   0  10  10     2420.55     2285.33     60.47 o 
   1  10  10      392.02      385.10     25.48 o 
   2  10  10        2.24        4.06      9.18 o 
   3  10  10     1732.78     1714.70     48.78 o 
   4  10  10      352.33      374.15     28.75 o 
   5  10  10        5.02      -14.63     18.51 o 
   6  10  10       86.76      117.35     26.45 o 
   7  10  10      141.21      107.64     31.03 o 
   8  10  10       46.67       61.25     30.01 o 
   9  10  10      132.79       80.54     40.96 o 
   1  11  10      128.34      122.13     12.46 o 
   2  11  10      687.87      659.05     28.28 o 
   3  11  10        7.85       -7.48     12.57 o 
   4  11  10      228.88      210.03     24.06 o 
   5  11  10       83.10       47.81     21.63 o 
   6  11  10     1202.50     1416.29     88.16 o 
   7  11  10        3.51      -10.05     23.49 o 
   8  11  10      132.45      146.79     58.17 o 
   9  11  10       14.22       40.74     37.06 o 
   0  12  10      457.67      425.60     28.71 o 
   1  12  10       73.42       58.67     14.13 o 
   2  12  10      386.49      361.36     20.87 o 
   3  12  10       10.53       11.18     11.27 o 
   4  12  10      798.01      812.77     43.70 o 
   5  12  10      301.69      370.15     37.13 o 
   6  12  10      401.55      458.55     42.75 o 
   7  12  10       47.21       79.51     35.40 o 
   8  12  10      272.83      324.35     55.08 o 
   9  12  10       32.39        5.93     39.00 o 
   1  13  10        1.58       -5.57     10.55 o 
   2  13  10      506.29      443.26     26.92 o 
   3  13  10      235.22      223.14     21.26 o 
   4  13  10        0.08       -5.13     17.40 o 
   5  13  10       64.37       47.86     30.99 o 
   6  13  10      323.93      377.17     40.78 o 
   7  13  10      115.74      110.44     35.53 o 
   8  13  10      387.74      405.78     53.90 o 
   0  14  10      615.40      619.38     52.84 o 
   1  14  10        0.29        4.10     11.59 o 
   2  14  10        8.41       47.36     16.80 o 
   3  14  10      551.70      582.69     29.02 o 
   4  14  10      276.34      275.73     23.50 o 
   5  14  10        9.51       30.92     24.10 o 
   6  14  10       95.02       63.85     28.73 o 
   7  14  10        0.04       -0.29     28.26 o 
   1  15  10        1.84       -5.38     15.16 o 
   2  15  10      400.19      400.77     25.85 o 
   3  15  10       22.68       16.18     13.78 o 
   4  15  10       19.62       19.41     21.21 o 
   5  15  10      211.00      269.62     26.72 o 
   6  15  10        2.96      -14.11     25.77 o 
   7  15  10      143.36      125.52     48.14 o 
   0  16  10       48.95       61.37     27.00 o 
   1  16  10      135.34      137.17     26.35 o 
   2  16  10        7.21        3.95     14.88 o 
   3  16  10       89.09       83.17     18.47 o 
   4  16  10        3.91       -3.60     16.40 o 
   5  16  10        1.83        7.42     27.90 o 
   6  16  10       56.18       38.17     44.11 o 
   1  17  10       48.09       15.14     18.98 o 
   2  17  10      121.28      103.71     23.90 o 
   3  17  10        1.22      -16.03     16.03 o 
   4  17  10        0.01        1.52     24.47 o 
   5  17  10        3.73       -1.31     24.00 o 
   0  18  10      359.05      292.61     46.53 o 
   1  18  10       75.70       93.04     24.98 o 
   2  18  10       38.50       55.48     22.59 o 
   3  18  10        4.15       11.48     23.19 o 
   1  19  10       31.64       15.91     22.18 o 
   1   1  11      524.66      448.69     13.56 o 
   2   1  11     1732.41     1864.69     33.82 o 
   3   1  11      195.00      285.44     13.25 o 
   4   1  11     1289.54     1458.51     32.95 o 
   5   1  11     1030.12     1027.07     42.82 o 
   6   1  11       97.31       82.82     12.60 o 
   7   1  11       19.44       30.34     11.54 o 
   8   1  11       48.09       38.11     13.23 o 
   9   1  11      119.42      101.18     18.64 o 
  10   1  11       14.02       13.69     16.33 o 
  11   1  11       49.66       45.84     20.87 o 
   0   2  11     6074.54     6359.01    146.72 o 
   1   2  11      112.83      169.71     10.40 o 
   2   2  11     1179.74     1228.17     23.56 o 
   3   2  11      981.16      805.74     19.70 o 
   4   2  11       11.67       11.28      5.52 o 
   5   2  11      152.73      159.48     14.12 o 
   6   2  11      230.30      246.93     17.99 o 
   7   2  11        0.32       -0.55      9.83 o 
   8   2  11      151.52      133.60     17.92 o 
   9   2  11       22.80       17.36     14.97 o 
  10   2  11      555.75      498.43     41.64 o 
  11   2  11      474.21      448.90     36.76 o 
   1   3  11     8087.73     8275.82    114.19 o 
   2   3  11       25.58       14.38      5.10 o 
   3   3  11     1870.20     1914.35     36.50 o 
   4   3  11      427.74      480.76     21.53 o 
   5   3  11      461.17      386.38     20.49 o 
   6   3  11      850.48      790.73     30.00 o 
   7   3  11      304.77      293.49     29.46 o 
   8   3  11       88.86       75.99     15.59 o 
   9   3  11      178.90      146.62     20.17 o 
  10   3  11       25.86       -5.58     17.69 o 
  11   3  11        2.20       -4.82     19.35 o 
   0   4  11      709.34      786.94    110.78 o 
   1   4  11     4177.73     4170.80     62.42 o 
   2   4  11      638.34      652.12     20.48 o 
   3   4  11     2622.26     2447.56     48.87 o 
   4   4  11      243.55      276.25     18.52 o 
   5   4  11       79.52       67.48     17.21 o 
   6   4  11       32.69        6.92      8.15 o 
   7   4  11     1521.63     1532.99     45.34 o 
   8   4  11      324.19      336.37     24.58 o 
   9   4  11        0.66       11.19     13.83 o 
  10   4  11       20.46       26.65     18.93 o 
  11   4  11      237.72      322.93     40.25 o 
   1   5  11      691.76      669.89     17.22 o 
   2   5  11       85.35      106.72      8.06 o 
   3   5  11       25.13       25.90      6.18 o 
   4   5  11      948.72     1009.89     37.74 o 
   5   5  11      268.64      286.24     20.59 o 
   6   5  11       10.32       -4.27     17.79 o 
   7   5  11        3.32        1.75      8.99 o 
   8   5  11        5.94       -3.69     11.34 o 
   9   5  11      191.85      202.48     22.93 o 
  10   5  11        0.01       21.65     18.39 o 
  11   5  11       39.22      102.33     25.34 o 
   0   6  11      168.88      194.79     12.90 o 
   1   6  11       15.92        6.16      5.75 o 
   2   6  11      219.00      206.29     11.29 o 
   3   6  11     1066.16     1029.60     29.93 o 
   4   6  11     3809.05     3578.34     76.81 o 
   5   6  11      642.97      696.12     31.82 o 
   6   6  11      353.92      328.75     38.44 o 
   7   6  11      347.20      360.64     42.80 o 
   8   6  11       33.94       45.84     14.23 o 
   9   6  11        2.92      -11.29     13.93 o 
  10   6  11       86.14      133.62     24.29 o 
  11   6  11        2.22       -9.50     21.70 o 
   1   7  11     2583.20     2579.32     39.70 o 
   2   7  11     2444.94     2471.12     53.31 o 
   3   7  11       38.30       26.69      9.91 o 
   4   7  11      154.66      168.21     16.75 o 
   5   7  11     2826.09     2636.27     72.24 o 
   6   7  11        2.73       -6.42     15.11 o 
   7   7  11        5.09        2.94     17.83 o 
   8   7  11       52.72       52.52     42.37 o 
   9   7  11        2.56       17.28     14.85 o 
  10   7  11        1.03       25.59     36.32 o 
   0   8  11       97.22        2.84     16.97 o 
   1   8  11     2632.60     2478.28     43.77 o 
   2   8  11       45.82       32.82     14.11 o 
   3   8  11     3343.30     3156.62     71.16 o 
   4   8  11     1464.94     1382.74     47.70 o 
   5   8  11     1853.20     1773.95     66.55 o 
   6   8  11        1.06        0.14     18.17 o 
   7   8  11      731.55      938.46     61.58 o 
   8   8  11      599.16      451.94     60.23 o 
   9   8  11        7.81       11.86     16.14 o 
  10   8  11       47.03       83.92     24.37 o 
   1   9  11     4314.06     4300.83     72.09 o 
   2   9  11     4632.67     4268.12     78.82 o 
   3   9  11     2261.26     1978.41     54.42 o 
   4   9  11       34.38       22.70     14.74 o 
   5   9  11     2078.84     2088.76     75.74 o 
   6   9  11      526.21      570.65     43.36 o 
   7   9  11        0.21        3.40     24.48 o 
   8   9  11      112.44       81.51     37.87 o 
   9   9  11     1492.16     1562.87    106.74 o 
  10   9  11      230.49      258.69     71.02 o 
   0  10  11     5419.43     5063.77    112.14 o 
   1  10  11      191.61      193.17     12.33 o 
   2  10  11      810.31      782.07     27.50 o 
   3  10  11      539.53      554.25     32.42 o 
   4  10  11       17.60       12.80     14.75 o 
   5  10  11      628.55      678.27     46.29 o 
   6  10  11       56.00       57.04     23.66 o 
   7  10  11     1367.23     1295.69     75.91 o 
   8  10  11      106.62      144.56     71.15 o 
   9  10  11       25.84       82.65     43.17 o 
   1  11  11      350.36      340.18     17.19 o 
   2  11  11       15.40        9.81     10.23 o 
   3  11  11      374.08      400.49     24.94 o 
   4  11  11        9.61       32.49     17.02 o 
   5  11  11      214.40      187.98     29.57 o 
   6  11  11      316.82      301.97     36.80 o 
   7  11  11       55.86       37.04     35.13 o 
   8  11  11       32.68       23.36     31.54 o 
   9  11  11      130.73      170.36     49.16 o 
   0  12  11     1358.25     1272.84     90.76 o 
   1  12  11     1467.41     1447.28     43.08 o 
   2  12  11       99.73       98.42     14.91 o 
   3  12  11      259.64      218.78     17.98 o 
   4  12  11        6.49       11.51     16.68 o 
   5  12  11       99.73       98.97     25.07 o 
   6  12  11      115.91       94.33     28.13 o 
   7  12  11      127.83      111.60     35.28 o 
   8  12  11       30.91       56.18     34.49 o 
   9  12  11       61.48       79.22     46.18 o 
   1  13  11       11.46        9.50     11.56 o 
   2  13  11       27.83        8.69     13.89 o 
   3  13  11       92.12       72.47     14.29 o 
   4  13  11      395.16      410.95     25.66 o 
   5  13  11      308.24      274.20     35.61 o 
   6  13  11        7.73       -1.01     24.82 o 
   7  13  11      222.26      240.39     38.18 o 
   8  13  11        6.43      -13.77     33.64 o 
   0  14  11      247.71      268.76     37.00 o 
   1  14  11      295.53      328.74     22.49 o 
   2  14  11       25.99       16.67     13.91 o 
   3  14  11       54.51       47.29     18.55 o 
   4  14  11        0.97      -14.19     15.81 o 
   5  14  11      155.54      151.40     31.45 o 
   6  14  11       87.18       33.29     26.52 o 
   7  14  11      917.85     1117.62     82.38 o 
   1  15  11      557.57      559.02     29.21 o 
   2  15  11       33.98       57.27     15.72 o 
   3  15  11      117.69      124.52     17.26 o 
   4  15  11       16.84        4.71     15.76 o 
   5  15  11      581.54      640.38     37.90 o 
   6  15  11       14.13        9.52     32.75 o 
   7  15  11        7.08       16.82     40.97 o 
   0  16  11      479.14      374.08     47.21 o 
   1  16  11      322.17      294.83     29.84 o 
   2  16  11        0.39       -6.95     13.88 o 
   3  16  11     1606.87     1664.80     64.30 o 
   4  16  11       11.65       10.93     16.86 o 
   5  16  11       59.67       51.42     22.21 o 
   6  16  11      170.33      218.03     56.68 o 
   1  17  11      910.55      918.85     51.91 o 
   2  17  11      282.43      220.27     28.39 o 
   3  17  11      773.72      806.99     41.20 o 
   4  17  11        0.57        7.00     24.70 o 
   5  17  11      741.91      854.82     61.84 o 
   0  18  11      382.57      380.02    106.39 o 
   1  18  11      645.90      542.71     42.43 o 
   2  18  11        0.53      -19.37     19.57 o 
   3  18  11      809.12      761.56     54.98 o 
   0   0  12      235.84      199.00     17.91 o 
   1   0  12     2041.74     1680.17     47.67 o 
   2   0  12    12656.04    13336.66    292.86 o 
   3   0  12     8073.84     8005.83    228.47 o 
   4   0  12     5518.89     6392.16    151.55 o 
   5   0  12        3.59        3.28      7.38 o 
   6   0  12       19.86       18.10     13.66 o 
   7   0  12      478.82      564.02     41.84 o 
   8   0  12       89.80       46.00     24.50 o 
   9   0  12       64.69       38.49     22.81 o 
  10   0  12       24.39       50.03     26.28 o 
  11   0  12      411.36      351.69     71.80 o 
   1   1  12     6483.56     6600.31     99.19 o 
   2   1  12      269.71      373.63     13.84 o 
   3   1  12     1587.85     1482.97     33.57 o 
   4   1  12      828.47     1042.24     33.35 o 
   5   1  12     3424.82     3649.15     82.92 o 
   6   1  12       70.39       78.55     20.80 o 
   7   1  12      144.44      136.96     16.42 o 
   8   1  12       18.08       12.84     12.57 o 
   9   1  12      546.99      569.97     35.00 o 
  10   1  12      296.26      274.91     27.90 o 
  11   1  12       12.27       -6.24     19.28 o 
   0   2  12     3357.17     3340.56     72.28 o 
   1   2  12    11401.30    11925.52    173.96 o 
   2   2  12      300.35      340.38     12.54 o 
   3   2  12     5135.47     5253.18     88.67 o 
   4   2  12       43.92       39.14      7.11 o 
   5   2  12      734.52      685.01     24.82 o 
   6   2  12       18.14       21.64      9.91 o 
   7   2  12      586.56      675.99     31.43 o 
   8   2  12       17.26       19.48     12.71 o 
   9   2  12        6.97      -12.36     13.71 o 
  10   2  12        0.02        6.80     16.45 o 
  11   2  12       65.79       88.81     23.64 o 
   1   3  12     3158.31     3322.67     45.63 o 
   2   3  12     3035.08     3080.20     51.78 o 
   3   3  12      810.29      951.39     20.74 o 
   4   3  12     1417.89     1526.50     31.91 o 
   5   3  12      251.24      235.83     16.18 o 
   6   3  12     1645.18     1705.70     47.05 o 
   7   3  12        3.71       -2.45     10.52 o 
   8   3  12       20.63       24.03     13.37 o 
   9   3  12       97.77       89.30     18.61 o 
  10   3  12       21.67       13.16     17.40 o 
  11   3  12       35.61       18.23     19.67 o 
   0   4  12    11689.91    12592.89    242.37 o 
   1   4  12      632.65      717.02     18.29 o 
   2   4  12      415.39      444.17     13.65 o 
   3   4  12      513.94      426.62     20.56 o 
   4   4  12      753.67      732.22     23.46 o 
   5   4  12       64.67       94.22     14.80 o 
   6   4  12      201.83      215.54     15.64 o 
   7   4  12      354.49      332.20     22.64 o 
   8   4  12       41.26       23.80     12.84 o 
   9   4  12      252.69      236.86     27.65 o 
  10   4  12       30.57       40.17     19.23 o 
  11   4  12       24.27       36.36     23.21 o 
   1   5  12     1319.85     1332.95     25.43 o 
   2   5  12       16.03       20.62      5.20 o 
   3   5  12      127.53      133.14     10.79 o 
   4   5  12      512.40      574.17     41.11 o 
   5   5  12     1079.70     1033.36     37.27 o 
   6   5  12       27.96       45.06     15.56 o 
   7   5  12      200.84      215.06     33.87 o 
   8   5  12      144.43      125.64     17.14 o 
   9   5  12      389.25      368.03     28.74 o 
  10   5  12      238.51      271.37     31.14 o 
  11   5  12       18.78        1.82     20.94 o 
   0   6  12     4847.36     5105.61    109.76 o 
   1   6  12      291.25      263.78     11.48 o 
   2   6  12      305.33      309.20     11.23 o 
   3   6  12     8660.18     8710.45    161.10 o 
   4   6  12     1262.53     1208.64     37.96 o 
   5   6  12      218.08      199.96     20.71 o 
   6   6  12      618.41      634.04     40.08 o 
   7   6  12     1107.92     1094.83     61.53 o 
   8   6  12      291.08      268.43     32.17 o 
   9   6  12        5.61       17.65     15.89 o 
  10   6  12       25.82       37.28     20.21 o 
  11   6  12      236.00      219.13     52.39 o 
   1   7  12     3544.22     3434.29     53.12 o 
   2   7  12     2640.91     2635.87     51.72 o 
   3   7  12     2742.95     2616.38     55.44 o 
   4   7  12     1598.60     1662.35     49.05 o 
   5   7  12     1236.74     1271.68     47.43 o 
   6   7  12      365.57      373.15     32.23 o 
   7   7  12      309.32      287.06     31.68 o 
   8   7  12      130.08       89.27     43.62 o 
   9   7  12      392.92      431.82     43.19 o 
  10   7  12      209.23      225.13     38.84 o 
   0   8  12      321.03      465.24     55.07 o 
   1   8  12     4395.62     4179.13     66.57 o 
   2   8  12     1634.45     1526.03     40.11 o 
   3   8  12      881.03      979.40     36.83 o 
   4   8  12     1014.80     1061.48     43.46 o 
   5   8  12        8.91       14.51     20.17 o 
   6   8  12      189.96      176.45     27.12 o 
   7   8  12     1973.00     1909.95     89.28 o 
   8   8  12        0.50       28.51     31.59 o 
   9   8  12      140.34      137.31     21.82 o 
  10   8  12        4.42        8.86     19.99 o 
   1   9  12       33.40       44.18      9.26 o 
   2   9  12      426.54      415.48     20.12 o 
   3   9  12      512.46      459.00     26.99 o 
   4   9  12       24.18       12.20     14.57 o 
   5   9  12      322.55      340.83     36.10 o 
   6   9  12        0.20       -7.52     19.21 o 
   7   9  12        3.14      -15.87     24.17 o 
   8   9  12        3.40      -28.11     28.11 o 
   9   9  12      214.60      120.25     44.59 o 
  10   9  12        5.33       -8.94     20.62 o 
   0  10  12      278.80      288.85     26.60 o 
   1  10  12      186.08      182.30     12.42 o 
   2  10  12      422.98      404.14     20.83 o 
   3  10  12        6.24        3.75     12.40 o 
   4  10  12       51.91       51.90     17.20 o 
   5  10  12        8.83      -19.21     22.41 o 
   6  10  12      548.24      476.52     42.29 o 
   7  10  12       25.46       56.96     33.55 o 
   8  10  12        7.73       -0.75     30.16 o 
   9  10  12       60.18       78.56     44.61 o 
   1  11  12       16.54       14.57     11.44 o 
   2  11  12      699.44      705.68     28.38 o 
   3  11  12       44.65       34.53     11.40 o 
   4  11  12      150.90      153.55     22.05 o 
   5  11  12      132.22       98.34     25.96 o 
   6  11  12     1857.28     2025.05     83.06 o 
   7  11  12      125.65      129.56     31.88 o 
   8  11  12      266.69      240.87     46.79 o 
   9  11  12      274.88      212.19     53.52 o 
   0  12  12     5760.71     5974.64    150.98 o 
   1  12  12      272.16      271.19     21.46 o 
   2  12  12        2.13        0.86     10.34 o 
   3  12  12        2.06        7.53     11.18 o 
   4  12  12      943.33     1019.41     50.45 o 
   5  12  12      197.58      190.67     31.12 o 
   6  12  12      139.37       59.89     27.06 o 
   7  12  12      296.61      307.89     56.71 o 
   8  12  12      122.60      182.29     50.86 o 
   1  13  12      238.79      228.13     19.47 o 
   2  13  12      828.18      873.50     31.16 o 
   3  13  12       48.54       42.71     13.27 o 
   4  13  12        4.53        1.00     15.94 o 
   5  13  12      192.82      206.73     32.39 o 
   6  13  12      267.72      243.72     54.23 o 
   7  13  12       31.33        7.59     28.05 o 
   8  13  12      156.50      216.59     56.80 o 
   0  14  12      714.43      792.62     60.12 o 
   1  14  12      339.48      320.25     22.46 o 
   2  14  12        0.15       19.40     14.42 o 
   3  14  12       24.74       36.08     14.06 o 
   4  14  12      604.09      612.04     33.01 o 
   5  14  12       96.36       64.47     27.15 o 
   6  14  12       73.76       59.36     28.52 o 
   7  14  12      534.99      626.08     64.17 o 
   1  15  12      175.31      194.36     19.87 o 
   2  15  12     1469.51     1469.45     46.87 o 
   3  15  12        0.14        9.94     13.47 o 
   4  15  12       10.38       10.25     15.91 o 
   5  15  12      192.20      277.63     27.72 o 
   6  15  12       12.57       -2.44     38.83 o 
   7  15  12        9.60        1.47     40.84 o 
   0  16  12        7.64       17.37     26.47 o 
   1  16  12        2.05       -2.55     22.52 o 
   2  16  12      354.64      324.01     37.91 o 
   3  16  12       60.88      101.99     22.20 o 
   4  16  12       14.34       27.94     17.44 o 
   5  16  12        2.91       14.33     36.30 o 
   6  16  12       35.40       13.53     43.26 o 
   1  17  12       49.31       73.65     23.71 o 
   2  17  12       17.70       25.50     25.41 o 
   3  17  12       80.87       76.04     27.66 o 
   4  17  12        0.12       -2.41     29.83 o 
   5  17  12       29.63       47.35     28.03 o 
   0  18  12        6.05       20.88     29.48 o 
   1  18  12      470.22      418.31     47.62 o 
   2  18  12       48.37       70.40     24.53 o 
   3  18  12       71.76       67.51     26.81 o 
   1   1  13     2772.44     2927.75     45.90 o 
   2   1  13      552.91      711.34     21.20 o 
   3   1  13     1699.14     1831.87     39.91 o 
   4   1  13      127.97      133.98     11.06 o 
   5   1  13      678.64      740.98     26.90 o 
   6   1  13       39.90       18.56      9.94 o 
   7   1  13      144.42      133.12     16.17 o 
   8   1  13       60.04       27.19     13.42 o 
   9   1  13       25.22       -1.72     14.63 o 
  10   1  13       67.05       72.08     19.85 o 
  11   1  13       16.46      -18.03     18.03 o 
   0   2  13      497.45      569.01     21.89 o 
   1   2  13     7575.33     7914.71    119.05 o 
   2   2  13     9699.68    10541.27    144.71 o 
   3   2  13     9695.36    10302.45    151.61 o 
   4   2  13     8604.33     8532.62    139.59 o 
   5   2  13       27.99       51.60     16.28 o 
   6   2  13        4.99       27.46     21.21 o 
   7   2  13       12.08        7.35     10.83 o 
   8   2  13      458.42      428.26     28.56 o 
   9   2  13      169.74      171.79     22.12 o 
  10   2  13      321.32      333.14     36.78 o 
  11   2  13       32.28       18.43     23.53 o 
   1   3  13      904.66     1043.13     19.30 o 
   2   3  13     6681.30     6760.17    103.37 o 
   3   3  13        8.89       19.18      5.66 o 
   4   3  13      380.86      394.01     15.21 o 
   5   3  13      340.39      379.93     16.90 o 
   6   3  13     2784.41     2679.58     65.63 o 
   7   3  13        0.43        1.33     10.97 o 
   8   3  13      209.03      209.04     21.34 o 
   9   3  13        1.92       12.02     14.66 o 
  10   3  13      540.22      511.13     36.36 o 
  11   3  13       33.43       54.82     21.65 o 
   0   4  13     2154.27     2230.45     53.55 o 
   1   4  13       74.36       60.70      5.59 o 
   2   4  13      547.17      593.59     16.59 o 
   3   4  13      758.41      815.47     17.78 o 
   4   4  13     1939.52     1792.02     42.25 o 
   5   4  13      847.91      843.62     27.04 o 
   6   4  13      428.40      410.46     21.57 o 
   7   4  13        0.00        2.56     10.99 o 
   8   4  13      857.85      832.98     37.77 o 
   9   4  13      170.50      105.47     25.26 o 
  10   4  13      196.76      170.89     24.91 o 
  11   4  13       71.75       64.24     24.71 o 
   1   5  13       24.26       21.22      6.25 o 
   2   5  13      585.16      572.52     16.07 o 
   3   5  13     1104.34     1089.69     26.57 o 
   4   5  13     1399.59     1330.68     39.67 o 
   5   5  13     3142.26     3222.45     73.45 o 
   6   5  13     3690.71     3810.15     93.95 o 
   7   5  13      194.22      208.99     19.71 o 
   8   5  13       58.72       67.68     15.65 o 
   9   5  13       49.42       46.47     17.55 o 
  10   5  13      231.07      228.32     29.26 o 
  11   5  13      113.73       98.97     28.32 o 
   0   6  13      769.66      705.02     28.40 o 
   1   6  13       73.15       62.92     11.56 o 
   2   6  13       30.78       27.42      6.54 o 
   3   6  13      221.75      215.91     20.59 o 
   4   6  13      774.10      801.07     32.72 o 
   5   6  13      262.71      250.77     27.10 o 
   6   6  13        0.12        2.34     14.82 o 
   7   6  13      194.63      197.21     56.54 o 
   8   6  13      528.66      489.97     31.52 o 
   9   6  13       37.75       44.38     17.57 o 
  10   6  13       22.10        8.32     19.03 o 
   1   7  13       66.94       60.16      7.42 o 
   2   7  13      330.43      339.39     14.94 o 
   3   7  13       34.19       33.12     10.05 o 
   4   7  13      792.87      780.11     37.39 o 
   5   7  13     1062.57     1085.08     45.08 o 
   6   7  13      912.11      905.93     48.07 o 
   7   7  13      519.41      468.22     39.06 o 
   8   7  13      110.82      106.66     16.61 o 
   9   7  13       45.10       36.43     17.16 o 
  10   7  13        0.02       -1.64     20.50 o 
   1   8  13     1399.88     1336.09     35.92 o 
   2   8  13       10.66       21.29      6.66 o 
   3   8  13      973.75     1083.69     39.04 o 
   4   8  13     2785.61     2672.65     73.86 o 
   5   8  13      466.28      457.56     45.03 o 
   6   8  13       85.90       99.66     32.85 o 
   7   8  13      280.33      257.09     38.66 o 
   8   8  13      165.90      250.04     49.96 o 
   9   8  13        8.93       13.49     16.31 o 
  10   8  13       21.87       19.42     21.07 o 
   1   9  13      720.40      686.91     22.68 o 
   2   9  13      961.53      958.34     40.71 o 
   3   9  13      144.70      157.39     18.28 o 
   4   9  13       81.44       78.43     18.42 o 
   5   9  13      306.76      296.04     84.65 o 
   6   9  13      939.51      978.22     58.64 o 
   7   9  13      268.95      280.50     47.82 o 
   9   9  13       73.00       29.93     39.39 o 
  10   9  13      698.74      738.74     61.78 o 
   0  10  13      128.68      149.90     29.32 o 
   1  10  13      955.83      949.58     26.76 o 
   2  10  13      325.01      327.84     19.45 o 
   3  10  13      296.36      301.27     18.38 o 
   4  10  13     1749.69     1714.10     57.79 o 
   5  10  13       32.72       61.15     23.54 o 
   6  10  13       59.25       52.66     25.13 o 
   7  10  13       61.40       64.34     31.26 o 
   8  10  13     1423.95     1293.16     82.67 o 
   9  10  13      230.45      333.11     62.22 o 
   1  11  13       51.45       45.66     14.34 o 
   2  11  13     1053.75     1002.86     40.21 o 
   3  11  13      118.72      129.54     17.63 o 
   4  11  13        0.21       -4.65     14.93 o 
   5  11  13       94.52       53.51     23.05 o 
   6  11  13     1064.38     1075.20     64.99 o 
   7  11  13       82.26      104.51     35.60 o 
   8  11  13       19.52       78.83     36.00 o 
   9  11  13        1.50       16.87     39.68 o 
   0  12  13      196.81      220.03     21.54 o 
   1  12  13       13.65        8.36     11.96 o 
   2  12  13       67.81       71.49     16.11 o 
   3  12  13      131.18      133.23     17.80 o 
   4  12  13        7.50        3.87     11.84 o 
   5  12  13        0.96      -20.34     20.34 o 
   6  12  13       28.73       34.91     25.85 o 
   7  12  13       48.62       36.51     28.11 o 
   8  12  13      253.08      246.79     46.55 o 
   1  13  13      690.00      626.09     29.73 o 
   2  13  13        0.87       11.57     10.89 o 
   3  13  13      193.41      237.21     21.22 o 
   4  13  13      139.57      157.70     19.32 o 
   5  13  13      577.92      600.17     48.65 o 
   6  13  13        6.84       38.40     30.60 o 
   7  13  13       35.12       52.58     31.40 o 
   8  13  13        0.33       -3.64     39.77 o 
   0  14  13      109.59       78.40     26.68 o 
   1  14  13      181.48      170.90     18.57 o 
   2  14  13       25.23       31.77     15.52 o 
   3  14  13      352.94      403.64     26.95 o 
   4  14  13        3.52       17.65     14.70 o 
   5  14  13      277.71      297.01     26.67 o 
   6  14  13       51.45       45.91     29.09 o 
   7  14  13      134.17      171.13     42.95 o 
   1  15  13      239.57      233.16     21.78 o 
   2  15  13      293.15      266.70     23.10 o 
   3  15  13       23.99       -3.95     15.16 o 
   4  15  13       19.28       29.77     16.47 o 
   5  15  13       27.73       68.27     20.26 o 
   6  15  13      196.57      143.73     52.36 o 
   0  16  13      730.92      656.49     59.08 o 
   1  16  13        0.47        1.35     21.15 o 
   2  16  13        9.71       18.17     15.28 o 
   3  16  13      164.26      138.13     23.47 o 
   4  16  13      313.88      300.27     26.82 o 
   5  16  13        3.39       35.24     23.87 o 
   6  16  13       46.01       64.01     48.72 o 
   1  17  13        0.00       -3.13     23.22 o 
   2  17  13      246.67      235.46     42.48 o 
   3  17  13      105.05      105.98     21.77 o 
   4  17  13       28.25       71.62     29.26 o 
   0  18  13        0.34      -27.46     27.46 o 
   1  18  13      113.10      124.84     26.35 o 
   2  18  13       40.15       46.78     22.78 o 
   3  18  13        0.36        7.69     23.53 o 
   0   0  14      752.11      602.36     32.14 o 
   1   0  14     1183.02     1163.35     29.44 o 
   2   0  14     2432.00     2625.95     82.27 o 
   3   0  14    24755.23    25650.80    554.37 o 
   4   0  14      960.59      861.15     51.14 o 
   5   0  14     4265.84     2573.40    118.80 o 
   6   0  14       15.73       14.71     14.46 o 
   7   0  14     3940.70     3532.08    119.89 o 
   8   0  14      567.75      459.88     42.42 o 
   9   0  14       74.09       59.81     24.01 o 
  10   0  14      163.12      162.70     34.96 o 
  11   0  14      412.50      420.87     52.58 o 
   1   1  14     5710.29     5683.70     82.31 o 
   2   1  14     3071.22     3156.56     50.15 o 
   3   1  14      177.24      170.44     11.85 o 
   4   1  14      357.94      403.09     19.87 o 
   5   1  14     3423.65     3508.96     72.70 o 
   6   1  14     1087.34     1126.07     57.11 o 
   7   1  14        0.09       -1.99     10.30 o 
   8   1  14       30.67       41.44     13.91 o 
   9   1  14      454.70      472.40     32.99 o 
  10   1  14       82.20       66.15     19.91 o 
  11   1  14       28.07       18.63     19.93 o 
   0   2  14     6691.30     7398.09    131.72 o 
   1   2  14      315.01      387.66     17.82 o 
   2   2  14      221.26      222.42     11.32 o 
   3   2  14      361.66      382.15     15.53 o 
   4   2  14     2225.97     2261.39     50.54 o 
   5   2  14        0.71       -6.80      6.80 o 
   6   2  14       46.24       59.72     12.46 o 
   7   2  14      545.77      484.79     41.94 o 
   8   2  14      332.88      316.84     25.60 o 
   9   2  14       10.78      -13.20     13.20 o 
  10   2  14        9.47       14.02     17.12 o 
  11   2  14      181.07      122.57     25.50 o 
   1   3  14      111.81      116.18      9.02 o 
   2   3  14     2623.59     2779.46     48.93 o 
   3   3  14       74.34       79.74      8.47 o 
   4   3  14       14.53       13.21      7.70 o 
   5   3  14     1664.48     1796.96     44.36 o 
   6   3  14      483.26      463.31     25.47 o 
   7   3  14      263.12      284.59     22.10 o 
   8   3  14        3.91        6.06     12.72 o 
   9   3  14       47.24       48.64     17.29 o 
  10   3  14      188.05      182.92     34.74 o 
  11   3  14        4.53      -18.31     18.31 o 
   0   4  14        0.03        2.12      6.98 o 
   1   4  14     2302.42     2481.07     37.03 o 
   2   4  14       99.64       92.10      8.24 o 
   3   4  14      148.64      136.19      9.92 o 
   4   4  14      140.09      121.58      8.83 o 
   5   4  14      726.56      676.33     27.15 o 
   6   4  14       91.69      121.01     14.85 o 
   7   4  14      251.64      285.69     21.74 o 
   8   4  14      312.47      262.86     23.55 o 
   9   4  14       35.80       53.37     17.52 o 
  10   4  14       26.41       22.39     22.83 o 
  11   4  14      165.01      181.72     37.00 o 
   1   5  14     2697.73     2602.55     44.55 o 
   2   5  14      436.59      459.15     16.46 o 
   3   5  14      353.36      313.66     11.71 o 
   4   5  14     1040.96     1005.18     26.65 o 
   5   5  14     3094.90     2953.17     76.26 o 
   6   5  14       36.31       33.36     10.17 o 
   7   5  14      856.16      847.51     35.10 o 
   8   5  14      278.37      287.43     24.29 o 
   9   5  14      145.55      150.72     23.56 o 
  10   5  14       13.79       51.19     21.01 o 
  11   5  14        2.80      -16.04     19.68 o 
   0   6  14      277.89      308.53     19.97 o 
   1   6  14      547.46      516.47     18.55 o 
   2   6  14      545.39      591.10     18.08 o 
   3   6  14      461.15      465.00     35.92 o 
   4   6  14     1790.63     1872.84     50.13 o 
   5   6  14     1269.98     1208.49     47.23 o 
   6   6  14       17.67       25.75     17.24 o 
   7   6  14      374.88      385.23     25.18 o 
   8   6  14      349.07      341.61     40.11 o 
   9   6  14       10.74       10.38     18.36 o 
  10   6  14       86.47      139.69     25.54 o 
   1   7  14      743.05      750.34     22.74 o 
   2   7  14     1562.16     1434.05     30.63 o 
   3   7  14      259.33      235.30     17.57 o 
   4   7  14        8.83       14.86     11.78 o 
   5   7  14     3281.34     3195.65     85.13 o 
   6   7  14      619.06      619.91     42.25 o 
   7   7  14       28.55       50.04     22.27 o 
   8   7  14       64.99       57.42     19.88 o 
   9   7  14      361.48      343.10     30.28 o 
  10   7  14      159.21      185.75     30.57 o 
   0   8  14     1433.93     1334.24    151.91 o 
   1   8  14      289.61      307.22     14.68 o 
   2   8  14     2673.16     2471.15     45.20 o 
   3   8  14     7461.78     7320.09    141.66 o 
   4   8  14       64.40       71.02     28.38 o 
   5   8  14       47.79       81.09     41.96 o 
   6   8  14      381.28      376.47     74.70 o 
   7   8  14     1496.12     1666.26     88.71 o 
   8   8  14     1512.33     1450.44    102.87 o 
   9   8  14       10.50       -6.31     21.97 o 
  10   8  14       12.90       -2.54     20.83 o 
   1   9  14     1115.17     1123.40     29.08 o 
   2   9  14      709.72      679.36     25.09 o 
   3   9  14     1097.56     1051.71     33.73 o 
   4   9  14        7.21        8.90     15.35 o 
   5   9  14      193.36      206.56     29.26 o 
   6   9  14      128.57      198.09     31.83 o 
   7   9  14        3.78       -4.17     25.26 o 
   8   9  14       15.05      -30.40     32.81 o 
   9   9  14      100.40      176.09     51.98 o 
  10   9  14      151.73      123.27     26.87 o 
   0  10  14       82.52       93.03     16.77 o 
   1  10  14       25.97       33.31      9.25 o 
   2  10  14      224.16      219.48     16.87 o 
   3  10  14       55.28       71.85     12.19 o 
   4  10  14        0.40       -6.23     14.33 o 
   5  10  14      397.58      400.16     38.83 o 
   6  10  14        2.63       -3.54     22.89 o 
   7  10  14       27.95       44.02     29.55 o 
   8  10  14       87.97       62.69     34.36 o 
   9  10  14        3.59       44.58     40.18 o 
   1  11  14      548.50      537.29     23.43 o 
   2  11  14        0.39       -9.76      9.76 o 
   3  11  14      230.13      226.35     19.87 o 
   4  11  14       21.06       28.35     17.27 o 
   5  11  14        6.39      -17.72     20.22 o 
   6  11  14        2.91      -31.71     31.71 o 
   7  11  14       29.23      102.64     35.13 o 
   8  11  14        3.93        3.86     32.70 o 
   9  11  14        0.82       29.80     42.65 o 
   0  12  14      374.02      336.62     26.07 o 
   1  12  14        1.00        5.20     11.75 o 
   2  12  14      196.78      197.72     18.16 o 
   3  12  14      826.93      868.58     33.67 o 
   4  12  14       20.01       23.35     13.01 o 
   5  12  14       27.96       12.39     25.64 o 
   6  12  14       24.69       -0.15     24.25 o 
   7  12  14      339.07      375.43    109.34 o 
   8  12  14      166.73      150.28     41.56 o 
   1  13  14      615.34      576.56     41.85 o 
   2  13  14        0.31        3.63     10.51 o 
   3  13  14      314.03      325.68     22.44 o 
   4  13  14        1.26       -9.01     12.97 o 
   5  13  14      659.57      644.14     50.84 o 
   6  13  14        0.40       34.82     60.45 o 
   7  13  14      145.81      132.87     34.66 o 
   8  13  14       32.52       44.24     44.20 o 
   0  14  14       68.37      111.08     29.56 o 
   1  14  14      345.94      360.69     24.34 o 
   2  14  14       53.47       68.02     16.90 o 
   3  14  14      315.46      317.67     24.32 o 
   4  14  14      139.61      114.02     27.87 o 
   5  14  14       65.48       66.85     19.56 o 
   6  14  14      119.19      105.09     33.51 o 
   7  14  14      119.20       66.75     46.17 o 
   1  15  14       32.98       44.65     23.81 o 
   2  15  14      214.57      250.01     22.63 o 
   3  15  14        6.76       71.17     38.31 o 
   4  15  14        8.87       18.11     15.92 o 
   5  15  14      192.47      197.63     29.43 o 
   6  15  14      103.43      172.31     54.99 o 
   0  16  14       19.68       26.70     51.50 o 
   1  16  14       15.30       15.68     19.52 o 
   2  16  14      111.85       81.44     18.03 o 
   3  16  14      166.73      166.21     25.42 o 
   4  16  14        2.73       -4.60     21.03 o 
   5  16  14        1.53      -18.96     27.21 o 
   1  17  14       36.15       21.32     20.40 o 
   2  17  14      197.15      188.21     28.09 o 
   3  17  14        7.03        9.51     17.95 o 
   4  17  14       24.17       59.54     29.99 o 
   0  18  14      940.61      768.44     70.64 o 
   1  18  14      361.98      280.99     42.40 o 
   2  18  14       44.15       23.00     21.76 o 
   1   1  15     1674.54     1561.01     27.39 o 
   2   1  15     1208.00     1227.12     24.48 o 
   3   1  15       40.27       58.10      8.58 o 
   4   1  15     1004.59     1029.07     32.24 o 
   5   1  15     1433.20     1410.18     38.62 o 
   6   1  15      536.95      478.55     38.68 o 
   7   1  15      109.91       84.17     15.31 o 
   8   1  15       32.52       40.18     14.16 o 
   9   1  15       12.87       22.94     15.34 o 
  10   1  15       63.97       66.06     20.43 o 
  11   1  15        6.23      -18.09     18.09 o 
   0   2  15     9363.94     9539.47    167.31 o 
   1   2  15     1266.89     1117.64     23.27 o 
   2   2  15      591.55      592.16     17.41 o 
   3   2  15     2010.89     1923.19     37.81 o 
   4   2  15     2150.78     2029.51     60.39 o 
   5   2  15      392.76      360.79     20.78 o 
   6   2  15      954.17      853.34     33.62 o 
   7   2  15      415.92      427.41     35.34 o 
   8   2  15      545.02      429.57     29.73 o 
   9   2  15      614.12      603.00     36.82 o 
  10   2  15       19.48       16.04     20.39 o 
  11   2  15      399.62      422.88     37.17 o 
   1   3  15     1076.20      982.18     20.95 o 
   2   3  15       39.12       18.48      5.98 o 
   3   3  15      191.15      162.11     11.21 o 
   4   3  15      268.64      267.70     16.44 o 
   5   3  15     1347.55     1303.86     40.46 o 
   6   3  15     4423.90     4113.01    126.95 o 
   7   3  15       65.25       57.42     14.04 o 
   8   3  15      116.66       84.15     17.28 o 
   9   3  15      971.09      973.21     45.12 o 
  10   3  15      201.29      194.13     26.12 o 
  11   3  15        0.58       14.41     19.59 o 
   0   4  15     1540.55     1360.66     48.56 o 
   1   4  15     2173.43     2080.84     32.91 o 
   2   4  15      438.86      555.55     19.56 o 
   3   4  15     2013.23     1942.16     41.02 o 
   4   4  15     1377.61     1376.49     36.05 o 
   5   4  15      285.33      287.07     14.95 o 
   6   4  15       67.17       62.27     12.64 o 
   7   4  15     1088.66     1123.44     73.59 o 
   8   4  15       35.65       25.37     19.02 o 
   9   4  15       63.75       35.44     19.20 o 
  10   4  15       60.27       57.07     22.31 o 
  11   4  15      210.15      198.18     39.89 o 
   1   5  15      826.00      940.47     21.56 o 
   2   5  15     2029.34     2060.96     38.10 o 
   3   5  15     1443.07     1459.06     34.58 o 
   4   5  15      638.92      639.47     22.05 o 
   5   5  15      323.50      363.53     19.54 o 
   6   5  15      291.91      284.08     19.40 o 
   7   5  15       23.05       10.59     11.61 o 
   8   5  15       97.04       89.84     17.92 o 
   9   5  15      125.76      119.90     34.25 o 
  10   5  15        0.87        6.36     18.83 o 
   0   6  15      904.13      991.39     34.43 o 
   1   6  15      237.23      217.00     14.80 o 
   2   6  15      215.15      251.49     12.77 o 
   3   6  15       43.73       51.01      9.01 o 
   4   6  15      435.47      531.74     34.25 o 
   5   6  15     1571.51     1641.12    104.51 o 
   6   6  15     1384.83     1398.63     59.26 o 
   7   6  15      161.03      208.82     25.71 o 
   8   6  15      385.63      433.87     31.08 o 
   9   6  15        0.83        7.16     16.74 o 
  10   6  15       21.49       17.91     19.77 o 
   1   7  15      253.37      230.46     13.69 o 
   2   7  15     2175.05     2100.17     40.43 o 
   3   7  15      638.20      541.53     17.08 o 
   4   7  15     2077.04     2129.14     56.24 o 
   5   7  15        5.39       16.48     14.77 o 
   6   7  15       10.52       15.59     17.92 o 
   7   7  15      244.64      315.47     34.31 o 
   8   7  15        4.06       -0.75     12.96 o 
   9   7  15       17.07       25.40     18.34 o 
  10   7  15       83.39       48.79     24.03 o 
   0   8  15      206.54      178.27     21.15 o 
   1   8  15      245.08      207.55     12.99 o 
   2   8  15       59.92       54.54      9.24 o 
   3   8  15     1722.45     1672.93     51.80 o 
   4   8  15      803.64      751.82     40.22 o 
   5   8  15      186.87      187.95     28.06 o 
   6   8  15      217.32      208.42     36.65 o 
   7   8  15      738.79      702.20     61.40 o 
   8   8  15       49.60       48.09     38.47 o 
   9   8  15       59.13       45.53     21.21 o 
  10   8  15       14.44       -8.53     19.88 o 
   1   9  15     2449.15     2375.87     47.54 o 
   2   9  15      229.16      217.30     14.00 o 
   3   9  15     2064.63     1931.92     45.68 o 
   4   9  15      197.65      189.85     25.16 o 
   5   9  15     1243.36     1245.87     61.97 o 
   6   9  15        3.04       12.31     21.59 o 
   7   9  15       80.99      137.74     35.11 o 
   8   9  15       26.82       63.79     38.45 o 
   9   9  15      789.28      841.60     47.60 o 
   0  10  15      915.08      962.92     39.87 o 
   1  10  15     5581.92     5355.48     89.18 o 
   2  10  15       84.63       75.22     12.61 o 
   3  10  15     1342.39     1293.84     37.41 o 
   4  10  15      109.45      134.12     21.66 o 
   5  10  15        5.08       10.15     20.85 o 
   6  10  15      258.66      221.58     33.81 o 
   7  10  15      738.65      786.08     67.71 o 
   8  10  15       24.55       22.29     34.10 o 
   9  10  15        9.16        2.39     38.52 o 
   1  11  15      473.46      488.61     23.50 o 
   2  11  15      807.80      887.96     31.85 o 
   3  11  15       55.90       53.53     13.54 o 
   4  11  15      616.93      607.89     35.75 o 
   5  11  15     1417.45     1457.99     73.03 o 
   6  11  15        0.06       13.48     24.92 o 
   7  11  15        4.62       -5.95     28.05 o 
   8  11  15      109.03      108.71     75.41 o 
   9  11  15      245.31      237.41     57.51 o 
   0  12  15      576.07      519.78     32.18 o 
   1  12  15      405.76      378.77     29.67 o 
   2  12  15       61.35       81.96     13.35 o 
   3  12  15        0.79        2.40     12.30 o 
   4  12  15       86.77       98.44     16.11 o 
   5  12  15       11.77        7.98     30.53 o 
   6  12  15        2.22      -23.04     23.04 o 
   7  12  15      222.32      245.08     39.72 o 
   8  12  15       81.51       52.19     37.17 o 
   1  13  15       67.63       78.18     15.26 o 
   2  13  15       80.80      101.61     14.04 o 
   3  13  15       12.31        8.58     15.12 o 
   4  13  15      491.59      399.24     29.78 o 
   5  13  15       55.92       85.83     18.99 o 
   6  13  15      102.69       91.87     31.38 o 
   7  13  15       19.45        0.11     27.43 o 
   8  13  15       63.08       56.40     47.57 o 
   0  14  15       44.43      -10.98     43.02 o 
   1  14  15      519.20      517.18     28.56 o 
   2  14  15       47.13        4.01     14.91 o 
   3  14  15       71.36       83.64     16.76 o 
   4  14  15       88.36       72.55     17.91 o 
   5  14  15       35.81       28.14     28.16 o 
   6  14  15       35.92       34.00     27.95 o 
   7  14  15       80.22       73.55     48.29 o 
   1  15  15      243.28      296.21     24.92 o 
   2  15  15      293.38      310.44     24.85 o 
   3  15  15      354.91      354.32     31.38 o 
   4  15  15        0.03       -3.47     15.12 o 
   5  15  15      258.21      296.04     29.03 o 
   6  15  15       67.38       54.51     48.12 o 
   0  16  15      186.41      244.81     41.09 o 
   1  16  15      603.84      641.99     50.50 o 
   2  16  15      141.30      122.28     19.86 o 
   3  16  15      228.38      215.35     34.94 o 
   4  16  15       10.07        2.93     18.07 o 
   5  16  15       16.37       19.99     24.69 o 
   1  17  15      593.33      605.65     59.39 o 
   2  17  15       30.46       64.48     22.64 o 
   3  17  15      127.42      181.10     41.60 o 
   4  17  15       79.78       26.28     82.67 o 
   0  18  15      305.25      278.10     51.01 o 
   1  18  15      108.82      125.33     31.05 o 
   2  18  15        0.11       12.66     24.16 o 
   0   0  16     3784.12     3907.53    120.42 o 
   1   0  16     1410.08     1437.59     41.46 o 
   2   0  16     1526.92     1436.06     35.80 o 
   3   0  16     5519.57     5209.63    128.63 o 
   4   0  16     7382.82     6722.16    204.30 o 
   5   0  16        1.94       -4.36     11.59 o 
   6   0  16      145.88      138.71     22.55 o 
   7   0  16       81.07       35.88     17.98 o 
   8   0  16       27.39       33.90     18.91 o 
   9   0  16       52.79       27.46     32.92 o 
  10   0  16      655.73      638.24    100.37 o 
  11   0  16        4.55        9.20     28.90 o 
   1   1  16       50.93       45.04      5.97 o 
   2   1  16     1452.22     1318.02     25.31 o 
   3   1  16     1831.63     1867.77     45.86 o 
   4   1  16      234.56      252.39     18.05 o 
   5   1  16       15.98       38.05     10.13 o 
   6   1  16     1771.76     1708.56     49.74 o 
   7   1  16       12.15       13.05     14.58 o 
   8   1  16      299.53      257.89     24.18 o 
   9   1  16      140.43      164.11     26.27 o 
  10   1  16      335.18      292.39     33.40 o 
  11   1  16       50.88       27.34     20.60 o 
   0   2  16      210.12      274.78     15.50 o 
   1   2  16      853.03      952.38     28.81 o 
   2   2  16        2.37        0.50      4.26 o 
   3   2  16      326.24      340.75     17.74 o 
   4   2  16      158.85      144.69     15.03 o 
   5   2  16       56.96       77.69     11.86 o 
   6   2  16       69.10       67.04     13.24 o 
   7   2  16        1.83       -4.33     11.09 o 
   8   2  16      277.59      292.76     25.25 o 
   9   2  16        1.76       24.63     18.79 o 
  10   2  16       66.28       51.76     19.77 o 
  11   2  16       49.04       47.45     22.20 o 
   1   3  16      918.97      922.94     23.66 o 
   2   3  16       13.81        7.99      6.50 o 
   3   3  16      705.55      776.38     22.33 o 
   4   3  16        3.53       22.50      8.78 o 
   5   3  16        0.53        7.47      8.75 o 
   6   3  16      304.16      324.56     25.96 o 
   7   3  16      186.42      146.14     17.91 o 
   8   3  16        3.54        8.06     14.17 o 
   9   3  16        6.55       14.14     16.51 o 
  10   3  16        0.06       11.18     17.88 o 
  11   3  16      382.06      365.05     39.06 o 
   0   4  16      146.39      193.47     15.89 o 
   1   4  16      277.43      321.43     14.42 o 
   2   4  16     1830.45     1920.83     36.15 o 
   3   4  16      445.25      424.37     18.91 o 
   4   4  16     1539.05     1474.18     35.73 o 
   5   4  16     1902.24     1837.79     46.52 o 
   6   4  16        2.17        0.92      9.11 o 
   7   4  16        5.13      -10.43     10.43 o 
   8   4  16      109.70       87.03     17.28 o 
   9   4  16      177.18      143.14     22.44 o 
  10   4  16      115.59      107.13     25.96 o 
  11   4  16        3.49      -39.54     39.99 o 
   1   5  16      188.82      209.42     11.59 o 
   2   5  16     1098.95      939.70     23.88 o 
   3   5  16      571.07      601.69     23.93 o 
   4   5  16      478.71      457.27     24.16 o 
   5   5  16       20.72       24.49     10.39 o 
   6   5  16     2008.77     2003.85     74.01 o 
   7   5  16       62.68       57.79     14.98 o 
   8   5  16       97.58      115.44     19.86 o 
   9   5  16      229.99      200.75     34.86 o 
  10   5  16      258.21      291.07     32.74 o 
   0   6  16     1508.51     1696.09     57.79 o 
   1   6  16        0.17       -2.81      5.52 o 
   2   6  16       13.97        1.42      6.79 o 
   3   6  16     2834.24     2734.41     51.46 o 
   4   6  16     1616.96     1547.33     49.73 o 
   5   6  16      345.17      362.46     40.65 o 
   6   6  16        0.46       17.13     10.13 o 
   7   6  16      112.36      127.47     17.70 o 
   8   6  16      444.09      436.32     31.65 o 
   9   6  16       62.26       57.26     20.01 o 
  10   6  16      170.30      192.50     28.17 o 
   1   7  16      167.13      164.14     12.37 o 
   2   7  16     1894.29     1876.52     38.01 o 
   3   7  16       41.70       42.47      9.32 o 
   4   7  16      368.80      465.08     27.89 o 
   5   7  16      130.47      120.46     20.44 o 
   6   7  16      160.40      135.56     24.46 o 
   7   7  16       58.57       71.62     18.12 o 
   8   7  16      412.60      443.25     31.49 o 
   9   7  16      178.52      178.08     32.98 o 
  10   7  16      427.20      439.62     42.89 o 
   0   8  16     2209.10     2345.80    109.75 o 
   1   8  16     1094.02     1074.98     26.75 o 
   2   8  16       19.98       23.88      9.94 o 
   3   8  16      219.44      209.53     16.87 o 
   4   8  16     1059.94     1085.70     46.24 o 
   5   8  16       14.25       19.79     19.77 o 
   6   8  16      352.22      392.62     85.50 o 
   7   8  16      221.05      161.20     37.17 o 
   8   8  16       76.99      116.71     21.07 o 
   9   8  16        7.12        5.00     21.36 o 
  10   8  16      216.13      167.53     74.36 o 
   1   9  16      777.21      708.31     24.89 o 
   2   9  16     1531.99     1516.48     33.72 o 
   3   9  16       22.33       35.92     11.33 o 
   4   9  16       42.97       12.80     15.25 o 
   5   9  16        7.18       19.75     19.97 o 
   6   9  16       57.50       40.02     28.92 o 
   7   9  16      209.92      204.29     43.78 o 
   8   9  16        1.34        0.88     36.24 o 
   9   9  16      118.63      132.02     24.98 o 
   0  10  16       45.14       40.64     16.64 o 
   1  10  16      469.03      444.91     19.99 o 
   2  10  16      639.82      588.05     32.99 o 
   3  10  16      174.60      178.91     17.70 o 
   4  10  16      556.68      536.18     26.47 o 
   5  10  16       30.70       24.66     28.35 o 
   6  10  16        8.86       -0.41     23.13 o 
   7  10  16        0.00       19.27     28.57 o 
   8  10  16        6.91      -17.01     31.84 o 
   9  10  16       34.45       -8.05     41.17 o 
   1  11  16        9.26       11.69     10.54 o 
   2  11  16     1542.23     1493.87     40.44 o 
   3  11  16        0.00        2.06     11.27 o 
   4  11  16      199.41      213.60     19.23 o 
   5  11  16      319.54      324.40     38.46 o 
   6  11  16      232.27      323.97     41.30 o 
   7  11  16       45.87       74.36     34.00 o 
   8  11  16        9.57       -2.29     50.84 o 
   9  11  16       15.06       74.02     46.94 o 
   0  12  16     3494.45     3502.02     89.51 o 
   1  12  16      169.51      204.31     17.45 o 
   2  12  16       16.09        8.13     11.06 o 
   3  12  16      226.15      272.68     28.05 o 
   4  12  16      953.19      945.29     57.62 o 
   5  12  16       26.75        1.78     25.26 o 
   6  12  16      559.86      541.54     50.32 o 
   7  12  16      116.56      133.93     35.72 o 
   8  12  16      485.54      462.25     74.67 o 
   1  13  16       43.76       29.17     13.60 o 
   2  13  16     2089.81     2133.37     50.72 o 
   3  13  16       17.71        1.95     13.28 o 
   4  13  16      438.38      474.94     29.54 o 
   5  13  16        0.44      -14.30     15.23 o 
   6  13  16      553.27      616.19     53.86 o 
   7  13  16      199.17      181.93     38.46 o 
   0  14  16     1126.30     1029.51     49.02 o 
   1  14  16        5.83       46.47     14.73 o 
   2  14  16       39.01       28.07     15.74 o 
   3  14  16       27.45       32.02     14.55 o 
   4  14  16      433.51      522.85     32.07 o 
   5  14  16        0.01       -6.19     17.70 o 
   6  14  16       43.79        3.97     27.06 o 
   7  14  16       45.87      102.14     48.04 o 
   1  15  16      222.42      198.76     22.59 o 
   2  15  16      296.68      314.98     25.53 o 
   3  15  16        4.77        6.24     16.98 o 
   4  15  16       93.08       85.42     29.87 o 
   5  15  16        2.85       16.48     18.98 o 
   6  15  16       18.42       68.61     45.15 o 
   0  16  16       43.20       94.09     31.48 o 
   1  16  16       14.31       -1.48     17.78 o 
   2  16  16       55.92       82.67     18.11 o 
   3  16  16        0.18       -3.41     18.49 o 
   4  16  16        1.68       22.69     20.11 o 
   5  16  16        0.54       79.57     39.60 o 
   1  17  16        1.09       -2.68     18.74 o 
   2  17  16      341.03      359.21     31.62 o 
   3  17  16        5.23        6.33     22.40 o 
   4  17  16       38.63       19.37     26.43 o 
   0  18  16      210.77      157.22     48.80 o 
   1  18  16        7.05       17.37     22.12 o 
   2  18  16       58.75       59.42     26.08 o 
   1   1  17      417.27      470.42     15.45 o 
   2   1  17     1867.08     1941.76     33.64 o 
   3   1  17      223.05      226.34     15.23 o 
   4   1  17      573.89      620.76     33.51 o 
   5   1  17       51.90       86.75     13.51 o 
   6   1  17      187.36      187.51     18.52 o 
   7   1  17       28.09        5.79     14.67 o 
   8   1  17        0.96        0.69     13.02 o 
   9   1  17       12.98       11.85     15.93 o 
  10   1  17        8.04        1.44     17.87 o 
  11   1  17       45.29       52.85     21.41 o 
   0   2  17      125.48      123.32     11.49 o 
   1   2  17      322.10      337.09     19.34 o 
   2   2  17     1477.68     1575.25     31.15 o 
   3   2  17      351.97      356.94     18.71 o 
   4   2  17      700.44      713.14     32.97 o 
   5   2  17     3838.50     3486.74     75.55 o 
   6   2  17       62.57       42.94     22.71 o 
   7   2  17      926.12      992.51     68.87 o 
   8   2  17      565.46      653.67     36.94 o 
   9   2  17      130.97      135.20     21.58 o 
  10   2  17      588.04      580.61     39.89 o 
  11   2  17      747.68      741.32     47.57 o 
   1   3  17     3215.28     3107.91     48.12 o 
   2   3  17      689.47      593.27     25.08 o 
   3   3  17     1158.08     1060.40     26.91 o 
   4   3  17       46.58       38.37     10.02 o 
   5   3  17      889.54      804.31     31.02 o 
   6   3  17       81.59       92.18     14.63 o 
   7   3  17      283.43      278.50     23.11 o 
   8   3  17      135.10      157.79     20.87 o 
   9   3  17      114.27       87.97     20.77 o 
  10   3  17      624.85      592.76     40.23 o 
  11   3  17       17.93       20.07     23.26 o 
   0   4  17       95.62       77.76     11.84 o 
   1   4  17      228.03      232.83     11.82 o 
   2   4  17      120.48      105.44      9.60 o 
   3   4  17      600.63      619.29     34.01 o 
   4   4  17      971.13      944.33     31.18 o 
   5   4  17     1044.39     1026.01     39.14 o 
   6   4  17      165.70      157.32     16.10 o 
   7   4  17        1.30      -15.37     15.37 o 
   8   4  17      652.82      636.04     36.04 o 
   9   4  17      107.84      121.12     23.24 o 
  10   4  17      283.94      274.72     33.07 o 
   1   5  17      206.19      205.71     11.31 o 
   2   5  17      262.35      289.81     14.74 o 
   3   5  17      563.72      548.74     23.58 o 
   4   5  17      487.93      509.55     22.13 o 
   5   5  17        8.58       26.92     10.77 o 
   6   5  17       58.50       79.22     21.65 o 
   7   5  17      339.08      356.66     27.80 o 
   8   5  17        0.22        2.16     14.26 o 
   9   5  17      839.13      814.31     48.08 o 
  10   5  17       74.63       85.70     23.70 o 
   0   6  17     1593.99     1479.81     46.66 o 
   1   6  17     3585.20     3592.04     70.85 o 
   2   6  17        0.00       -1.08      7.05 o 
   3   6  17        2.22       -0.52      7.20 o 
   4   6  17      984.44      931.32     26.23 o 
   5   6  17      212.42      242.64     19.13 o 
   6   6  17      540.23      559.47     28.78 o 
   7   6  17        4.40       17.14     18.35 o 
   8   6  17       15.23        5.38     14.37 o 
   9   6  17       86.80       55.63     20.30 o 
  10   6  17      166.68      177.93     28.04 o 
   1   7  17      394.39      406.66     17.34 o 
   2   7  17      626.60      638.68     22.39 o 
   3   7  17      121.97      141.66     12.99 o 
   4   7  17       57.90       52.98     10.63 o 
   5   7  17       71.23       65.90     12.14 o 
   6   7  17       12.41       -6.31     12.31 o 
   7   7  17      478.98      565.63     45.07 o 
   8   7  17       68.32       67.82     17.72 o 
   9   7  17      141.31      166.04     27.86 o 
  10   7  17       57.08       59.73     25.07 o 
   0   8  17       17.21       -2.92     11.88 o 
   1   8  17       84.29       79.88     10.23 o 
   2   8  17        8.83       13.13      8.49 o 
   3   8  17      174.04      174.83     14.00 o 
   4   8  17     1012.02     1031.93     36.04 o 
   5   8  17      339.36      283.71     39.01 o 
   6   8  17        0.93       10.78     24.55 o 
   7   8  17       31.68       32.64     15.23 o 
   8   8  17      864.63      869.22     47.80 o 
   9   8  17       63.47       84.44     23.40 o 
  10   8  17      121.71       87.09     28.49 o 
   1   9  17        0.96       -8.13      8.13 o 
   2   9  17     3358.18     3107.97     55.86 o 
   3   9  17       89.48       62.77     14.54 o 
   4   9  17      258.27      284.95     20.21 o 
   5   9  17      343.41      353.69     37.32 o 
   6   9  17      731.66      720.53     88.03 o 
   7   9  17        2.75       -4.39     36.04 o 
   8   9  17      283.97      327.01     28.11 o 
   9   9  17       14.23        7.66     18.63 o 
   0  10  17     8057.67     7815.77    167.42 o 
   1  10  17      878.58      901.02     27.72 o 
   2  10  17      105.62      111.12     11.77 o 
   3  10  17      120.25      118.84     17.66 o 
   4  10  17      418.59      464.45     43.20 o 
   5  10  17      111.46      117.22     28.79 o 
   6  10  17      216.67      155.82     36.80 o 
   7  10  17      288.93      331.21     48.58 o 
   8  10  17      150.46      134.02     40.67 o 
   9  10  17       38.34       58.72     46.86 o 
   1  11  17      330.49      338.08     24.26 o 
   2  11  17      524.16      552.31     26.67 o 
   3  11  17     1313.95     1248.59     42.73 o 
   4  11  17        3.32        5.85     12.40 o 
   5  11  17        0.13       11.10     13.13 o 
   6  11  17      568.23      664.43     53.99 o 
   7  11  17        5.77      -19.46     44.66 o 
   8  11  17       45.77       19.82     33.63 o 
   0  12  17      598.03      534.67     35.27 o 
   1  12  17       40.61       42.83     12.45 o 
   2  12  17       11.77       23.66     11.74 o 
   3  12  17      125.56      142.30     18.44 o 
   4  12  17       88.46       99.73     16.80 o 
   5  12  17        2.25       25.37     17.48 o 
   6  12  17      104.97      142.19     49.61 o 
   7  12  17       12.81      -27.72     37.11 o 
   8  12  17       72.81       75.11     47.21 o 
   1  13  17      106.17      111.50     17.11 o 
   2  13  17       16.31        8.13     10.91 o 
   3  13  17        0.04      -11.63     12.89 o 
   4  13  17      523.97      514.59     36.77 o 
   5  13  17      194.52      241.74     38.01 o 
   6  13  17        0.36       -4.34     26.67 o 
   7  13  17       42.62       37.96     37.44 o 
   0  14  17      247.07      305.45     34.81 o 
   1  14  17       80.53       49.33     15.60 o 
   2  14  17      151.27      105.06     21.72 o 
   3  14  17      572.04      555.94     31.14 o 
   4  14  17       71.81      111.25     19.26 o 
   5  14  17       28.85       19.53     18.08 o 
   6  14  17      194.00      270.86     49.43 o 
   7  14  17       78.18       61.33     45.36 o 
   1  15  17      545.78      537.66     48.46 o 
   2  15  17      258.47      252.43     23.61 o 
   3  15  17      306.07      300.08     29.39 o 
   4  15  17        7.10       16.01     20.06 o 
   5  15  17      583.77      640.64     40.27 o 
   6  15  17       59.40       63.08     32.58 o 
   0  16  17      933.39      880.83     70.76 o 
   1  16  17      258.87      279.09     39.22 o 
   2  16  17        0.22      -16.01     16.01 o 
   3  16  17      599.68      626.09     61.13 o 
   4  16  17      155.55      119.35     31.76 o 
   5  16  17       13.62      -16.58     23.00 o 
   1  17  17       18.77       27.36     20.48 o 
   2  17  17      278.14      245.20     37.30 o 
   3  17  17       57.79       50.10     25.27 o 
   0  18  17      266.65      273.63     46.48 o 
   1  18  17       69.06       63.24     24.58 o 
   0   0  18     9991.55     9856.45    276.76 o 
   1   0  18      793.57      737.68     24.94 o 
   2   0  18      202.01      278.47     16.90 o 
   3   0  18     1608.26     1564.06     52.96 o 
   4   0  18      565.36      686.94     35.92 o 
   5   0  18     1468.66     1409.56     95.28 o 
   6   0  18      456.55      460.34     52.78 o 
   7   0  18        0.64       -7.53     18.42 o 
   8   0  18      235.04      250.63     73.70 o 
   9   0  18        9.45       10.50     22.14 o 
  10   0  18       34.44       38.51     27.34 o 
  11   0  18      693.64      588.96     61.57 o 
   1   1  18      601.91      607.74     17.09 o 
   2   1  18       64.98       71.55     10.88 o 
   3   1  18     1887.46     1928.91     60.47 o 
   4   1  18      240.91      173.17     14.01 o 
   5   1  18     2188.93     2107.84     56.82 o 
   6   1  18       13.17        2.19     10.19 o 
   7   1  18      829.43      810.42     39.24 o 
   8   1  18       90.75       90.92     17.67 o 
   9   1  18     1541.02     1546.10     57.06 o 
  10   1  18        6.36       13.50     18.36 o 
  11   1  18        7.75       11.23     20.48 o 
   0   2  18       46.22       63.90      9.71 o 
   1   2  18     1870.27     1710.54     32.82 o 
   2   2  18      228.02      245.01     13.58 o 
   3   2  18     1384.12     1477.40     37.12 o 
   4   2  18        6.89        4.99      9.03 o 
   5   2  18       72.21       65.21     14.21 o 
   6   2  18       32.78       50.01     13.73 o 
   7   2  18     1164.67     1152.77     43.95 o 
   8   2  18      587.11      622.64     36.43 o 
   9   2  18       81.50       46.69     18.01 o 
  10   2  18       25.42       30.35     19.01 o 
   1   3  18        1.25       -0.63      5.18 o 
   2   3  18       10.24        8.96      5.62 o 
   3   3  18      115.70      115.11     11.48 o 
   4   3  18       90.27      120.35     13.50 o 
   5   3  18      302.99      340.76     21.61 o 
   6   3  18     1055.95     1018.87     38.75 o 
   7   3  18      140.23      119.47     17.43 o 
   8   3  18      385.56      349.83     28.33 o 
   9   3  18      307.97      336.05     30.40 o 
  10   3  18       14.94      -11.16     30.94 o 
   0   4  18     3385.31     3480.50     80.27 o 
   1   4  18       83.44       54.96      6.77 o 
   2   4  18      911.32      812.37     23.01 o 
   3   4  18     2138.58     2101.55     49.71 o 
   4   4  18      784.74      720.37     46.72 o 
   5   4  18      665.01      635.10     35.82 o 
   6   4  18       75.11      118.16     16.47 o 
   7   4  18        4.28       -8.77     12.63 o 
   8   4  18      164.84      170.40     23.42 o 
   9   4  18        2.52       19.52     20.98 o 
  10   4  18       70.80       69.31     22.93 o 
   1   5  18        3.10       -1.95      6.85 o 
   2   5  18      953.01      916.93     24.25 o 
   3   5  18      408.00      407.42     21.69 o 
   4   5  18      109.19       78.32     11.62 o 
   5   5  18      210.39      221.35     15.45 o 
   6   5  18      123.79      107.57     18.17 o 
   7   5  18      242.04      211.02     23.31 o 
   8   5  18      352.71      307.73     34.04 o 
   9   5  18      420.64      426.12     35.96 o 
  10   5  18       39.84       48.34     22.34 o 
   0   6  18     1903.03     1873.52     51.77 o 
   1   6  18     2490.74     2385.88     56.64 o 
   2   6  18      231.98      257.34     14.91 o 
   3   6  18     1524.31     1491.34     37.97 o 
   4   6  18       15.09       14.15      9.42 o 
   5   6  18       20.57       30.31     11.71 o 
   6   6  18      932.93      884.58     37.65 o 
   7   6  18     2275.74     2257.49    101.66 o 
   8   6  18      106.13      135.40     25.23 o 
   9   6  18       22.82       -0.46     16.65 o 
  10   6  18       24.11       38.47     21.30 o 
   1   7  18     2978.68     2881.00     49.51 o 
   2   7  18      562.02      556.83     21.74 o 
   3   7  18      896.92      885.90     29.17 o 
   4   7  18      248.06      202.97     24.87 o 
   5   7  18     1385.15     1343.59     42.00 o 
   6   7  18      164.79      150.55     17.55 o 
   7   7  18       18.43       19.85     13.29 o 
   8   7  18      129.76      105.20     24.06 o 
   9   7  18      527.47      571.88     46.23 o 
  10   7  18        8.23       11.93     24.56 o 
   0   8  18      567.62      589.88     37.40 o 
   1   8  18      283.27      295.57     15.80 o 
   2   8  18     1263.76     1219.89     30.49 o 
   3   8  18      103.58       94.30     18.01 o 
   4   8  18        4.69       16.57     10.52 o 
   5   8  18      137.31      147.35     17.38 o 
   6   8  18       35.51       46.89     14.17 o 
   7   8  18      221.59      228.16     23.96 o 
   8   8  18       60.13       99.50     22.27 o 
   9   8  18        6.81      -26.24     26.24 o 
   1   9  18      732.44      752.58     25.81 o 
   2   9  18       48.79       60.82     11.26 o 
   3   9  18        7.72       -7.24     10.44 o 
   4   9  18      167.41      158.96     17.17 o 
   5   9  18      365.33      445.30     27.66 o 
   6   9  18        4.47        6.26     27.14 o 
   7   9  18        1.30        1.71     17.94 o 
   8   9  18        0.23       18.14     21.98 o 
   9   9  18        9.29       26.26     20.82 o 
   0  10  18      124.69       82.05     16.93 o 
   1  10  18     1000.58      930.59     28.09 o 
   2  10  18      645.43      638.10     36.49 o 
   3  10  18      183.47      191.28     18.75 o 
   4  10  18      103.68      140.98     22.61 o 
   5  10  18        0.08       -4.66     14.04 o 
   6  10  18        0.22       13.65     24.77 o 
   7  10  18      126.28       96.82     35.28 o 
   8  10  18       12.38        2.23     32.99 o 
   9  10  18       81.57      104.48     51.32 o 
   1  11  18      937.41      909.10     33.31 o 
   2  11  18      254.28      207.64     33.14 o 
   3  11  18      263.84      247.48     25.87 o 
   4  11  18        0.07        5.95     12.45 o 
   5  11  18      368.77      440.10     41.28 o 
   6  11  18      245.34      213.45     36.65 o 
   7  11  18        6.93      -19.54     30.80 o 
   8  11  18        3.83       21.43     34.77 o 
   0  12  18      951.93      949.44     45.76 o 
   1  12  18     2760.72     2707.59     60.33 o 
   2  12  18      693.99      631.43     29.12 o 
   3  12  18      447.43      439.32     27.57 o 
   4  12  18        2.33       16.54     14.28 o 
   5  12  18       68.10       97.64     18.43 o 
   6  12  18        8.75      -17.55     25.38 o 
   7  12  18      922.28      887.89     77.08 o 
   8  12  18      101.45      110.91     51.94 o 
   1  13  18     1227.80     1205.81     41.87 o 
   2  13  18     1203.12     1343.18     48.80 o 
   3  13  18       46.36       67.50     16.33 o 
   4  13  18        1.30        8.52     14.79 o 
   5  13  18      903.65     1010.87     46.24 o 
   6  13  18       41.58       90.51     19.44 o 
   7  13  18       18.33       10.57     41.49 o 
   0  14  18      189.07      247.77     27.60 o 
   1  14  18     1101.08     1026.72     50.98 o 
   2  14  18        1.74       -6.80     14.79 o 
   3  14  18      359.68      363.00     26.46 o 
   4  14  18      322.48      307.97     26.86 o 
   5  14  18        3.29       11.24     17.82 o 
   6  14  18        9.72        3.05     19.36 o 
   1  15  18      251.77      258.89     25.15 o 
   2  15  18      432.07      494.89     38.22 o 
   3  15  18      119.08      121.80     24.34 o 
   4  15  18       30.24       42.80     19.23 o 
   5  15  18      261.21      320.57     96.01 o 
   6  15  18       93.23       69.61     26.57 o 
   0  16  18      452.55      403.77     61.91 o 
   1  16  18      277.90      298.15     37.37 o 
   2  16  18      135.41      126.06     23.13 o 
   3  16  18        6.53       -5.61     18.87 o 
   4  16  18        7.49        7.63     24.60 o 
   5  16  18        0.02       10.95     23.83 o 
   1  17  18      328.38      353.63     35.41 o 
   2  17  18       45.42       24.91     19.86 o 
   3  17  18       50.16       58.42     22.23 o 
   1   1  19      769.65      788.46     19.85 o 
   2   1  19     3265.10     3087.36     48.86 o 
   3   1  19      544.91      551.57     28.01 o 
   4   1  19       60.27       45.02     10.26 o 
   5   1  19      171.03      187.96     17.99 o 
   6   1  19      544.02      464.46     29.44 o 
   7   1  19       74.99       63.62     15.31 o 
   8   1  19      174.68      154.82     21.38 o 
   9   1  19       23.43       41.56     17.83 o 
  10   1  19      912.72      919.22     59.64 o 
   0   2  19      156.08      176.27     14.47 o 
   1   2  19      429.11      459.96     17.31 o 
   2   2  19      753.96      804.96     20.64 o 
   3   2  19     2750.01     2931.96     62.31 o 
   4   2  19     5182.91     5069.15    100.47 o 
   5   2  19       50.43       56.43     12.38 o 
   6   2  19      144.42      174.77     18.60 o 
   7   2  19      542.47      540.22     32.29 o 
   8   2  19      527.77      435.63     33.42 o 
   9   2  19      169.36      155.09     23.83 o 
  10   2  19       70.47       53.18     20.88 o 
   1   3  19      291.42      313.32     13.26 o 
   2   3  19     3250.59     3087.33     76.02 o 
   3   3  19      242.48      243.22     14.83 o 
   4   3  19      899.39      947.61     33.09 o 
   5   3  19      588.74      648.36     29.85 o 
   6   3  19     1648.05     1588.41     49.62 o 
   7   3  19      310.57      277.42     24.10 o 
   8   3  19       35.27       30.13     15.52 o 
   9   3  19      523.36      552.54     37.23 o 
  10   3  19       10.95        7.18     23.18 o 
   0   4  19     4948.66     4734.63    103.93 o 
   1   4  19      587.62      629.10     20.10 o 
   2   4  19     1720.49     1678.08     41.46 o 
   3   4  19     1073.86     1094.96     34.06 o 
   4   4  19     4707.30     4546.84    102.89 o 
   5   4  19       19.05       16.24     10.90 o 
   6   4  19      949.68     1002.01     41.74 o 
   7   4  19      131.75      102.39     18.64 o 
   8   4  19      395.44      366.63     32.13 o 
   9   4  19      185.56      152.58     25.23 o 
  10   4  19      404.45      350.85     45.95 o 
   1   5  19        0.95       -5.14      5.14 o 
   2   5  19      286.39      311.70     18.00 o 
   3   5  19      854.88      873.24     31.15 o 
   4   5  19      378.96      404.66     23.51 o 
   5   5  19      987.73      934.02     38.27 o 
   6   5  19      437.12      472.04     33.28 o 
   7   5  19        0.18      -12.24     12.24 o 
   8   5  19      481.83      447.29     34.81 o 
   9   5  19        8.29       13.82     18.93 o 
  10   5  19       84.78      101.88     31.54 o 
   0   6  19      212.92      227.00     18.93 o 
   1   6  19       86.38       64.20      9.72 o 
   2   6  19       80.33       99.45     12.69 o 
   3   6  19        5.95        0.66      8.63 o 
   4   6  19      325.80      324.58     17.63 o 
   5   6  19       35.18       25.16     12.00 o 
   6   6  19        0.93        1.36     11.86 o 
   7   6  19      140.77      138.94     20.50 o 
   8   6  19       15.62       32.76     17.33 o 
   9   6  19        0.02      -18.77     18.77 o 
  10   6  19      168.03      226.15     31.20 o 
   1   7  19       38.57       46.94      9.53 o 
   2   7  19       30.39       46.45      9.99 o 
   3   7  19      485.15      425.70     31.50 o 
   4   7  19      362.10      359.49     22.85 o 
   5   7  19      371.93      418.48     29.38 o 
   6   7  19      211.34      225.41     36.83 o 
   7   7  19      601.31      604.34     57.92 o 
   8   7  19      129.76      106.07     23.52 o 
   9   7  19      500.36      502.32     57.30 o 
  10   7  19        0.02        4.93     31.32 o 
   0   8  19      309.93      293.70     27.85 o 
   1   8  19     1090.62      925.46     26.36 o 
   2   8  19       96.33       85.86     18.83 o 
   3   8  19     1082.38      988.54     31.17 o 
   4   8  19      355.25      344.50     22.90 o 
   5   8  19       76.29       65.58     15.32 o 
   6   8  19       99.80       94.15     18.41 o 
   7   8  19       21.59       21.51     20.00 o 
   8   8  19       29.25       34.14     18.10 o 
   9   8  19        0.66        8.84     19.53 o 
   1   9  19      211.71      162.40     20.07 o 
   2   9  19      947.05      979.19     33.30 o 
   3   9  19       27.47       22.96     11.98 o 
   4   9  19      245.88      202.58     21.55 o 
   5   9  19      460.87      442.42     64.23 o 
   6   9  19     1799.55     1661.61     59.23 o 
   7   9  19      136.94      155.02     21.57 o 
   8   9  19      179.46      196.15     32.93 o 
   9   9  19       28.11       15.32     21.45 o 
   0  10  19      502.60      599.87     35.13 o 
   1  10  19       51.53       78.57     32.35 o 
   2  10  19      197.95      222.43     16.14 o 
   3  10  19     1818.17     1704.20     48.97 o 
   4  10  19      373.68      384.70     30.89 o 
   5  10  19       77.84       93.69     18.03 o 
   6  10  19      356.75      422.85     29.27 o 
   7  10  19      467.14      493.97     34.43 o 
   8  10  19      741.61      700.46     55.04 o 
   9  10  19       79.65       83.74     24.43 o 
   1  11  19     1724.99     1676.95     44.72 o 
   2  11  19      622.30      564.72     31.34 o 
   3  11  19      130.49      143.64     27.09 o 
   4  11  19        1.35       20.05     12.67 o 
   5  11  19      408.03      414.92     45.74 o 
   6  11  19      255.55      291.22     26.35 o 
   7  11  19       10.46        1.27     32.64 o 
   8  11  19      244.29      233.48     49.36 o 
   0  12  19     1509.57     1461.28     53.68 o 
   1  12  19      260.10      285.51     20.63 o 
   2  12  19       52.36       51.65     13.23 o 
   3  12  19      201.93      257.06     22.66 o 
   4  12  19      598.42      631.41     40.66 o 
   5  12  19      221.08      170.09     23.06 o 
   6  12  19      120.54      158.97     22.36 o 
   7  12  19       17.58       26.53     38.57 o 
   8  12  19      112.52      123.99     54.48 o 
   1  13  19        8.48      -12.27     12.27 o 
   2  13  19       21.48       -4.97     18.07 o 
   3  13  19       92.20      105.29     18.03 o 
   4  13  19      523.83      501.22     58.94 o 
   5  13  19      106.18       99.21     20.36 o 
   6  13  19       21.10       18.64     17.83 o 
   7  13  19        1.41      -27.53     43.34 o 
   0  14  19     2195.80     2327.39     94.29 o 
   1  14  19       64.91       49.09     16.19 o 
   2  14  19        1.16       -8.79     21.11 o 
   3  14  19      398.07      409.56     35.11 o 
   4  14  19      688.97      673.76     47.64 o 
   5  14  19        1.87      -14.63     20.15 o 
   6  14  19        2.62       -5.16     20.30 o 
   1  15  19      500.48      512.21     38.76 o 
   2  15  19      631.60      592.61     42.80 o 
   3  15  19       42.88       38.99     19.98 o 
   4  15  19       75.99      112.88     25.13 o 
   5  15  19      170.28      173.33     69.64 o 
   0  16  19     1072.93     1105.72     96.36 o 
   1  16  19      204.83      176.35     27.55 o 
   2  16  19        2.09       -0.10     16.63 o 
   3  16  19      145.20      177.45     29.78 o 
   4  16  19      210.52      159.83     34.71 o 
   1  17  19       81.41       59.43     22.60 o 
   2  17  19      692.47      687.66     59.55 o 
   3  17  19       31.08       22.10     21.09 o 
   0   0  20     1322.24     1440.23     60.17 o 
   1   0  20     7213.47     7340.94    146.54 o 
   2   0  20        0.68       -6.07      6.07 o 
   3   0  20     1212.38     1184.85     46.49 o 
   4   0  20     6015.29     5716.90    146.01 o 
   5   0  20       25.65       40.01     18.12 o 
   6   0  20        8.63       48.71     18.38 o 
   7   0  20       15.38      -16.11     16.11 o 
   8   0  20     2704.39     2586.00    104.44 o 
   9   0  20      604.99      595.14     54.86 o 
  10   0  20      403.15      315.26     45.35 o 
   1   1  20        2.23       12.80      6.02 o 
   2   1  20     2465.99     2376.83     40.72 o 
   3   1  20       40.30       41.75      9.74 o 
   4   1  20      217.51      238.44     17.20 o 
   5   1  20       27.85       32.41     11.53 o 
   6   1  20      591.51      610.37     32.85 o 
   7   1  20       58.47       83.66     16.25 o 
   8   1  20       20.94       23.13     14.95 o 
   9   1  20        4.05       22.68     16.46 o 
  10   1  20      218.31      167.66     27.08 o 
   0   2  20      182.50      193.39     15.24 o 
   1   2  20     1868.40     1819.01     35.60 o 
   2   2  20        0.10        3.31      6.09 o 
   3   2  20       50.22       38.50      9.37 o 
   4   2  20      295.67      322.05     29.58 o 
   5   2  20      297.37      324.91     21.80 o 
   6   2  20       17.46        9.48     14.19 o 
   7   2  20      193.07      200.46     21.79 o 
   8   2  20        8.02       14.40     14.40 o 
   9   2  20       18.11       11.83     16.91 o 
  10   2  20       17.39       14.71     23.90 o 
   1   3  20     1643.24     1607.19     29.80 o 
   2   3  20      297.54      325.53     19.16 o 
   3   3  20     1709.30     1672.81     40.42 o 
   4   3  20      525.45      505.20     36.03 o 
   5   3  20       33.10       13.91     10.79 o 
   6   3  20      174.44      172.48     25.44 o 
   7   3  20       17.22       33.66     14.72 o 
   8   3  20      125.77      107.41     19.79 o 
   9   3  20        5.86       16.41     18.80 o 
  10   3  20       15.43       -5.78     18.92 o 
   0   4  20      154.31      171.49     17.22 o 
   1   4  20      202.08      244.17     12.44 o 
   2   4  20       16.61        3.98      8.48 o 
   3   4  20     4216.55     4264.19     86.84 o 
   4   4  20     1329.36     1304.65     71.08 o 
   5   4  20      533.51      493.71     29.32 o 
   6   4  20      319.29      329.55     48.56 o 
   7   4  20       17.72       17.87     14.55 o 
   8   4  20      165.64      158.65     23.97 o 
   9   4  20       28.40       41.90     19.43 o 
  10   4  20       56.62       66.68     37.21 o 
   1   5  20      554.97      563.03     17.94 o 
   2   5  20     3616.16     3515.68     68.95 o 
   3   5  20       15.74        6.45      9.58 o 
   4   5  20     1521.76     1532.29     53.71 o 
   5   5  20     1084.73     1002.65     45.16 o 
   6   5  20      789.36      821.65     37.79 o 
   7   5  20      104.43       80.96     18.15 o 
   8   5  20      247.05      287.64     29.78 o 
   9   5  20       15.39       17.08     19.40 o 
  10   5  20      113.11      108.99     26.63 o 
   0   6  20      897.95      775.20     33.93 o 
   1   6  20        0.15        5.42      7.97 o 
   2   6  20       99.08       83.38     13.14 o 
   3   6  20      382.95      403.47     24.18 o 
   4   6  20      228.20      232.80     20.30 o 
   5   6  20      523.86      520.03     32.67 o 
   6   6  20      658.95      637.11     33.20 o 
   7   6  20       17.73       11.49     15.65 o 
   8   6  20      356.10      340.03     47.52 o 
   9   6  20        9.56       -0.11     24.40 o 
  10   6  20      344.63      361.84     66.89 o 
   1   7  20        5.51       20.59      8.63 o 
   2   7  20      650.39      656.32     26.17 o 
   3   7  20       79.85       62.54     11.47 o 
   4   7  20      131.87      106.47     12.65 o 
   5   7  20      551.55      565.19     36.32 o 
   6   7  20      221.36      214.47     24.16 o 
   7   7  20      404.73      537.33     60.74 o 
   8   7  20       96.14      144.04     25.54 o 
   9   7  20       21.90       53.36     23.80 o 
   0   8  20      968.59     1057.12     35.80 o 
   1   8  20      349.88      307.58     16.63 o 
   2   8  20      252.20      242.03     15.94 o 
   3   8  20      119.94      138.39     14.31 o 
   4   8  20     1471.32     1390.12     44.04 o 
   5   8  20      373.88      390.96     27.51 o 
   6   8  20       21.32       26.77     17.16 o 
   7   8  20      367.24      390.84     33.59 o 
   8   8  20      286.37      200.45     55.69 o 
   9   8  20      454.06      467.76     82.78 o 
   1   9  20      155.81      128.57     13.48 o 
   2   9  20        1.08        3.85      9.17 o 
   3   9  20       76.36       68.33     15.09 o 
   4   9  20       20.32       30.56     13.10 o 
   5   9  20      296.31      303.77     25.70 o 
   6   9  20      335.46      356.57     35.81 o 
   7   9  20      125.15      157.18     71.84 o 
   8   9  20        8.97      -10.73     16.69 o 
   9   9  20       30.89       28.76     22.65 o 
   0  10  20      217.47      185.12     23.01 o 
   1  10  20      116.42      147.53     13.61 o 
   2  10  20       11.88        2.60      9.84 o 
   3  10  20       81.62       83.28     15.20 o 
   4  10  20      510.42      443.73     27.47 o 
   5  10  20       28.37       12.29     14.59 o 
   6  10  20      109.94      117.55     20.88 o 
   7  10  20        0.08       19.19     16.91 o 
   8  10  20       35.29       65.20     19.89 o 
   1  11  20      696.96      778.77     38.25 o 
   2  11  20      102.69      105.52     12.51 o 
   3  11  20      105.28       91.48     16.86 o 
   4  11  20        3.94       11.27     13.30 o 
   5  11  20      339.43      316.93     36.13 o 
   6  11  20       10.63       27.79     16.17 o 
   7  11  20       18.72        7.26     33.15 o 
   8  11  20       59.31       52.18     49.58 o 
   0  12  20     1118.30     1037.43     48.26 o 
   1  12  20       89.84       89.48     15.58 o 
   2  12  20       35.54       28.58     13.28 o 
   3  12  20      227.90      246.66     22.90 o 
   4  12  20      282.26      300.26     26.25 o 
   5  12  20      471.38      463.75     33.27 o 
   6  12  20       57.15       30.68     18.89 o 
   7  12  20      971.66     1027.25     84.75 o 
   1  13  20      377.18      387.37     26.41 o 
   2  13  20     2262.42     2221.74     72.63 o 
   3  13  20      519.91      550.98     31.89 o 
   4  13  20       25.16       36.30     16.37 o 
   5  13  20       94.94      158.79     23.07 o 
   6  13  20     1030.09     1068.01     48.99 o 
   7  13  20      217.32      191.81     58.28 o 
   0  14  20     1330.11     1357.44     83.53 o 
   1  14  20       49.86       54.77     16.17 o 
   2  14  20       93.23       93.84     25.20 o 
   3  14  20      561.78      536.49     31.19 o 
   4  14  20      352.28      407.37     35.47 o 
   5  14  20      187.08      163.96     33.43 o 
   6  14  20      266.97      241.38     47.07 o 
   1  15  20        0.64       -3.10     15.19 o 
   2  15  20       55.01       63.09     19.03 o 
   3  15  20        2.23        8.22     18.17 o 
   4  15  20       43.20       59.55     20.74 o 
   5  15  20      459.00      465.54     76.83 o 
   0  16  20        9.02       11.20     27.67 o 
   1  16  20      103.36      117.46     22.57 o 
   2  16  20        3.14       14.99     18.22 o 
   3  16  20       21.50      -13.64     20.37 o 
   4  16  20        9.23        2.76     24.35 o 
   1  17  20        9.30       13.22     20.61 o 
   2  17  20      247.73      280.30     50.29 o 
   1   1  21      142.94      158.27     10.70 o 
   2   1  21        1.04        4.53      5.44 o 
   3   1  21      129.45      128.45     16.85 o 
   4   1  21       15.73       16.51      9.76 o 
   5   1  21      293.33      309.22     30.94 o 
   6   1  21      383.78      420.44     28.21 o 
   7   1  21       19.45       21.08     13.78 o 
   8   1  21        0.10       -2.30     14.04 o 
   9   1  21      546.77      613.49     50.93 o 
  10   1  21       82.65       84.52     23.14 o 
   0   2  21      685.27      669.59     28.23 o 
   1   2  21     4062.04     3946.02     67.85 o 
   2   2  21     2343.36     2181.41     41.31 o 
   3   2  21     3160.69     2974.12     56.53 o 
   4   2  21      924.99     1087.26     36.79 o 
   5   2  21      955.78      907.52     34.75 o 
   6   2  21        6.36       12.85     11.90 o 
   7   2  21      191.35      162.33     21.79 o 
   8   2  21      245.19      262.55     26.54 o 
   9   2  21        1.13      -14.67     14.67 o 
  10   2  21       36.43       30.81     21.41 o 
   1   3  21     2531.60     2594.97     46.74 o 
   2   3  21      458.77      436.63     20.01 o 
   3   3  21     1337.20     1183.32     33.24 o 
   4   3  21       83.05       46.79     12.47 o 
   5   3  21     2284.57     2290.28     64.57 o 
   6   3  21       38.29       16.54     12.64 o 
   7   3  21      623.81      565.49     44.21 o 
   8   3  21      216.49      203.78     27.01 o 
   9   3  21      457.25      545.01     42.72 o 
  10   3  21        4.03        3.07     20.25 o 
   0   4  21        5.42       12.53      8.62 o 
   1   4  21      762.19      766.00     20.99 o 
   2   4  21      111.44      104.98     11.62 o 
   3   4  21      630.79      713.61     44.95 o 
   4   4  21      402.21      435.45     39.88 o 
   5   4  21       10.97       -0.58     11.40 o 
   6   4  21       34.05       38.75     14.18 o 
   7   4  21     1164.44     1181.15     53.45 o 
   8   4  21        2.26       -8.31     15.54 o 
   9   4  21       50.21       34.20     20.51 o 
  10   4  21      210.98      108.55     27.58 o 
   1   5  21      404.61      452.53     17.78 o 
   2   5  21      265.06      216.55     16.21 o 
   3   5  21      785.01      916.05     33.22 o 
   4   5  21       93.78       87.30     15.27 o 
   5   5  21       35.84       23.47     13.23 o 
   6   5  21      514.20      534.27     32.74 o 
   7   5  21       40.91       54.60     26.95 o 
   8   5  21      488.30      515.88     40.31 o 
   9   5  21      767.13      717.01     48.15 o 
  10   5  21        5.88      -20.08     20.80 o 
   0   6  21       10.68       12.00     14.73 o 
   1   6  21      548.75      577.03     22.63 o 
   2   6  21        3.43        5.49     10.14 o 
   3   6  21       51.19       31.96     12.02 o 
   4   6  21        0.02      -10.11     10.11 o 
   5   6  21      161.97      136.19     13.69 o 
   6   6  21       37.27       42.78     22.01 o 
   7   6  21      338.50      410.59     37.20 o 
   8   6  21      159.88      175.64     25.68 o 
   9   6  21       17.66       38.11     19.96 o 
  10   6  21      149.65      194.63     36.50 o 
   1   7  21      167.68      161.98     13.65 o 
   2   7  21       52.06       36.12     10.10 o 
   3   7  21      125.87       95.74     13.40 o 
   4   7  21       11.87       -5.55     10.10 o 
   5   7  21        2.89       -9.21     20.54 o 
   6   7  21      101.98      132.26     36.67 o 
   7   7  21      261.33      233.30     29.11 o 
   8   7  21      115.40       95.81     24.70 o 
   9   7  21       83.02       60.09     24.51 o 
   0   8  21       96.21      124.43     13.80 o 
   1   8  21       90.03      117.26     12.03 o 
   2   8  21      136.84      135.64     14.13 o 
   3   8  21      662.04      732.45     44.59 o 
   4   8  21        1.15        6.67     12.02 o 
   5   8  21        1.75       17.08     13.99 o 
   6   8  21      114.82      121.40     31.72 o 
   7   8  21      122.44      172.09     29.87 o 
   8   8  21       88.54       89.80     23.89 o 
   9   8  21        4.54      -19.73     19.73 o 
   1   9  21       47.93       32.33     10.61 o 
   2   9  21      178.57      174.04     15.68 o 
   3   9  21      221.92      199.70     16.28 o 
   4   9  21        0.90       -0.18     11.36 o 
   5   9  21      180.55      190.86     22.20 o 
   6   9  21        7.19       -7.03     18.58 o 
   7   9  21      151.37      205.76     26.62 o 
   8   9  21      219.59      198.25     28.50 o 
   9   9  21      214.83      267.03     35.63 o 
   0  10  21       66.96       72.93     17.98 o 
   1  10  21     1170.99     1160.53     33.05 o 
   2  10  21      314.71      289.20     19.52 o 
   3  10  21       20.03       33.31     13.38 o 
   4  10  21        3.49        4.17     13.04 o 
   5  10  21      128.43      102.28     19.91 o 
   6  10  21       26.45       23.28     16.25 o 
   7  10  21      748.77      796.68     59.65 o 
   8  10  21       35.25       31.63     20.66 o 
   1  11  21      336.40      374.35     24.08 o 
   2  11  21      142.18      189.96     33.53 o 
   3  11  21      382.20      347.62     25.37 o 
   4  11  21        8.53        3.64     13.61 o 
   5  11  21      360.12      396.82     39.23 o 
   6  11  21        2.43       -8.12     16.72 o 
   7  11  21      159.29      182.87     35.64 o 
   8  11  21        5.74       19.46     28.18 o 
   0  12  21      687.32      597.33     37.95 o 
   1  12  21      518.90      458.78     26.64 o 
   2  12  21      159.62      173.37     19.77 o 
   3  12  21      159.20      218.20     21.56 o 
   4  12  21      636.30      623.23     35.09 o 
   5  12  21       61.10       43.60     26.46 o 
   6  12  21       67.88       95.21     21.42 o 
   7  12  21       82.70       71.86     27.96 o 
   1  13  21        4.44        0.70     11.50 o 
   2  13  21      220.10      216.86     31.99 o 
   3  13  21      154.66      149.29     19.86 o 
   4  13  21      301.88      315.67     32.30 o 
   5  13  21        0.40      -21.89     24.09 o 
   6  13  21        5.13       27.08     20.37 o 
   7  13  21       10.20       23.13     21.61 o 
   0  14  21      184.09      206.20     30.95 o 
   1  14  21      858.94      885.55     39.93 o 
   2  14  21        2.42       17.65     17.73 o 
   3  14  21        9.76       -1.18     13.90 o 
   4  14  21       32.08        6.27     18.59 o 
   5  14  21      124.57      104.59     23.05 o 
   6  14  21      160.91      205.45     33.39 o 
   1  15  21      304.30      300.59     27.56 o 
   2  15  21        1.32       -6.30     16.15 o 
   3  15  21      178.60      208.18     40.88 o 
   4  15  21       86.48       88.92     23.63 o 
   5  15  21      624.83      655.22     69.36 o 
   0  16  21      134.10      122.41     37.22 o 
   1  16  21      390.25      402.31     30.28 o 
   2  16  21      154.18      163.35     25.99 o 
   3  16  21      141.25      189.00     32.37 o 
   4  16  21        0.01      -23.22     23.22 o 
   1  17  21      197.72      173.56     32.48 o 
   2  17  21       48.81       28.33     24.81 o 
   0   0  22    12526.27    12102.01    341.38 o 
   1   0  22     2585.14     2391.53     56.05 o 
   2   0  22      426.82      470.80     24.09 o 
   3   0  22     2202.26     2186.31     70.88 o 
   4   0  22     1461.49     1261.67     52.76 o 
   5   0  22        4.02        9.51     15.55 o 
   6   0  22     1529.64     1563.65    138.10 o 
   7   0  22     2165.33     2182.77     93.21 o 
   8   0  22       60.18       31.13     23.57 o 
   9   0  22       16.83       15.79     22.73 o 
  10   0  22      605.98      699.74     65.49 o 
   1   1  22     2167.16     2190.28     39.16 o 
   2   1  22     3085.87     2969.37     51.86 o 
   3   1  22     1689.20     1570.15     40.66 o 
   4   1  22      992.11     1045.70     36.02 o 
   5   1  22      459.99      464.03     28.81 o 
   6   1  22      411.39      377.99     27.39 o 
   7   1  22      219.71      215.54     23.28 o 
   8   1  22      562.23      596.66     38.24 o 
   9   1  22      526.33      524.61     38.05 o 
  10   1  22        6.48       -0.52     18.92 o 
   0   2  22        3.17        3.83      8.58 o 
   1   2  22      668.43      677.71     22.42 o 
   2   2  22      864.69      874.93     30.47 o 
   3   2  22     2086.58     2124.90     53.93 o 
   4   2  22      948.73      869.16     33.55 o 
   5   2  22      531.06      472.71     28.46 o 
   6   2  22       81.32       72.30     15.49 o 
   7   2  22       14.82       33.79     14.71 o 
   8   2  22       13.06      -10.05     14.83 o 
   9   2  22       23.26       36.76     20.04 o 
  10   2  22      263.07      217.10     53.12 o 
   1   3  22        1.30       14.20      7.32 o 
   2   3  22       46.11       37.25      8.85 o 
   3   3  22       39.94       39.52     10.66 o 
   4   3  22       98.65       81.43     14.95 o 
   5   3  22      163.52      164.83     19.31 o 
   6   3  22      211.23      239.98     49.70 o 
   7   3  22      198.12      204.32     40.46 o 
   8   3  22      246.48      239.48     28.58 o 
   9   3  22      190.84      156.41     37.73 o 
  10   3  22       10.76      -21.47     21.47 o 
   0   4  22      288.71      279.72     22.50 o 
   1   4  22       28.43       11.08      8.82 o 
   2   4  22      782.94      759.69     26.81 o 
   3   4  22      651.62      650.49     26.82 o 
   4   4  22     1257.70     1158.35     42.74 o 
   5   4  22       70.36       45.71     14.52 o 
   6   4  22        0.90       -9.07     15.55 o 
   7   4  22       35.10       31.82     26.71 o 
   8   4  22       11.97      -12.01     23.45 o 
   9   4  22       12.99        9.40     19.04 o 
  10   4  22       11.22       -7.59     20.50 o 
   1   5  22       67.60       62.45      9.34 o 
   2   5  22     1736.80     1532.54     39.69 o 
   3   5  22        0.23        0.03      8.63 o 
   4   5  22        9.02        3.38     11.10 o 
   5   5  22      160.66      161.12     20.83 o 
   6   5  22      143.09      114.31     18.63 o 
   7   5  22       23.81       15.05     15.63 o 
   8   5  22      178.20      168.12     25.73 o 
   9   5  22      428.24      455.05     40.29 o 
  10   5  22      129.77      152.40     63.97 o 
   0   6  22     1349.23     1370.34     50.44 o 
   1   6  22      466.99      430.60     21.44 o 
   2   6  22      228.90      278.58     20.92 o 
   3   6  22      795.07      760.91     43.04 o 
   4   6  22     2311.41     2391.30     61.57 o 
   5   6  22       58.18       51.79     12.05 o 
   6   6  22        0.18        5.15     13.67 o 
   7   6  22      148.39      119.75     22.30 o 
   8   6  22      138.77      105.62     23.54 o 
   9   6  22       77.31       47.59     21.45 o 
   1   7  22      174.58      149.40     13.64 o 
   2   7  22     2151.65     2162.34     58.74 o 
   3   7  22      518.25      485.96     25.05 o 
   4   7  22      100.69       79.07     14.54 o 
   5   7  22      174.86      269.43     26.98 o 
   6   7  22      394.43      409.58     33.21 o 
   7   7  22       22.48       18.04     22.22 o 
   8   7  22      389.47      416.66     41.46 o 
   9   7  22      432.73      516.64     47.78 o 
   0   8  22     3507.90     3457.09     83.42 o 
   1   8  22       41.38       56.57     10.32 o 
   2   8  22      208.52      203.40     17.73 o 
   3   8  22      651.72      655.35     39.74 o 
   4   8  22      174.98      186.57     30.86 o 
   5   8  22      371.67      365.79     31.08 o 
   6   8  22     1037.89     1068.53     51.11 o 
   7   8  22       44.36       27.98     18.09 o 
   8   8  22      329.83      341.41     53.15 o 
   9   8  22        1.49       36.17     24.06 o 
   1   9  22      244.22      262.87     18.50 o 
   2   9  22      756.71      688.75     28.58 o 
   3   9  22      322.46      261.15     21.64 o 
   4   9  22       71.18       50.69     16.52 o 
   5   9  22       96.39       80.57     23.05 o 
   6   9  22      172.61      157.34     24.27 o 
   7   9  22       16.48       34.95     18.25 o 
   8   9  22       62.78       36.78     20.95 o 
   9   9  22       93.47       -5.39     44.73 o 
   0  10  22      129.78      116.46     20.18 o 
   1  10  22      205.51      199.44     15.57 o 
   2  10  22       66.73       80.96     13.79 o 
   3  10  22       54.27       57.01     15.03 o 
   4  10  22        8.40      -15.79     15.79 o 
   5  10  22      117.45      115.06     20.51 o 
   6  10  22        2.94      -11.48     16.37 o 
   7  10  22       72.05       57.42     20.08 o 
   8  10  22        1.72      -18.53     18.53 o 
   1  11  22      429.28      416.27     27.06 o 
   2  11  22      234.79      229.37     18.10 o 
   3  11  22       23.09       11.63     13.59 o 
   4  11  22       14.21       33.95     14.83 o 
   5  11  22       36.43       26.84     19.12 o 
   6  11  22      314.82      362.47     41.70 o 
   7  11  22      181.74      174.43     34.03 o 
   8  11  22       46.22       58.04     23.89 o 
   0  12  22     1379.53     1363.23     79.20 o 
   1  12  22      179.95      196.22     19.80 o 
   2  12  22      323.53      362.28     24.44 o 
   3  12  22      117.39      140.07     19.69 o 
   4  12  22      218.94      223.87     30.30 o 
   5  12  22       30.07       18.94     17.97 o 
   6  12  22       39.53       39.72     20.14 o 
   7  12  22       23.37       11.66     20.89 o 
   1  13  22      211.98      206.95     18.52 o 
   2  13  22      522.74      556.62     37.81 o 
   3  13  22      542.49      467.90     30.32 o 
   4  13  22        0.92      -15.83     17.13 o 
   5  13  22       58.74       21.38     19.34 o 
   6  13  22      394.64      506.57     41.47 o 
   0  14  22      197.95      186.96     29.45 o 
   1  14  22       80.92       88.28     17.65 o 
   2  14  22        0.24       -1.73     17.25 o 
   3  14  22      147.52      142.04     20.84 o 
   4  14  22      453.78      475.43     39.62 o 
   5  14  22      224.62      178.36     33.19 o 
   6  14  22       18.57       23.44     24.45 o 
   1  15  22      117.37      120.76     21.51 o 
   2  15  22      446.63      453.59     33.42 o 
   3  15  22       12.62       34.80     20.19 o 
   4  15  22       60.15       46.42     21.92 o 
   5  15  22        2.23      -23.17     23.17 o 
   0  16  22      526.81      454.60     59.41 o 
   1  16  22       70.03       67.75     20.93 o 
   2  16  22        0.42       13.68     19.51 o 
   3  16  22      397.48      382.66     36.36 o 
   1  17  22       11.99       35.63     22.91 o 
   1   1  23      844.98      888.30     23.61 o 
   2   1  23     3133.25     3003.72     53.41 o 
   3   1  23      260.26      247.39     21.21 o 
   4   1  23       42.62       45.19     12.44 o 
   5   1  23       12.58        5.75     11.98 o 
   6   1  23        2.74        0.25     10.97 o 
   7   1  23        7.64       -4.13     15.65 o 
   8   1  23      340.72      364.05     31.17 o 
   9   1  23      173.64      155.32     25.43 o 
  10   1  23       25.64       27.95     26.42 o 
   0   2  23     7496.81     7407.66    156.19 o 
   1   2  23      518.97      511.59     19.01 o 
   2   2  23      747.23      711.32     25.10 o 
   3   2  23     1043.52     1074.76     37.98 o 
   4   2  23     3677.95     3581.86     90.64 o 
   5   2  23      440.69      432.10     51.77 o 
   6   2  23      375.90      416.80     29.81 o 
   7   2  23      179.36      186.57     22.89 o 
   8   2  23      305.66      325.70     32.67 o 
   9   2  23      276.03      252.45     31.77 o 
  10   2  23      207.17      260.24     35.21 o 
   1   3  23     1299.67     1378.56     38.18 o 
   2   3  23     5934.04     5693.27     88.57 o 
   3   3  23      104.97       87.29     12.37 o 
   4   3  23     1520.83     1506.54     48.97 o 
   5   3  23      463.25      386.82     27.97 o 
   6   3  23     1620.30     1623.40     60.61 o 
   7   3  23      132.26      117.92     21.30 o 
   8   3  23      396.88      396.92    123.85 o 
   9   3  23      378.47      428.61     39.63 o 
  10   3  23       71.59       61.99     23.96 o 
   0   4  23     2669.69     2464.26     66.64 o 
   1   4  23      865.03      871.06     25.59 o 
   2   4  23      184.96      113.85     12.73 o 
   3   4  23      629.45      636.59     27.64 o 
   4   4  23      471.07      451.37     29.41 o 
   5   4  23     1607.79     1545.90     51.61 o 
   6   4  23      367.15      369.62     28.93 o 
   7   4  23       39.91       23.61     20.55 o 
   8   4  23      494.58      481.38    101.27 o 
   9   4  23       14.08       17.94     19.71 o 
  10   4  23      240.94      278.07     36.49 o 
   1   5  23     1098.37     1118.06     30.69 o 
   2   5  23     1719.81     1824.12     44.79 o 
   3   5  23     1396.61     1213.24     37.26 o 
   4   5  23       12.84       36.77     13.53 o 
   5   5  23      393.03      359.11     27.21 o 
   6   5  23       98.00      111.90     19.66 o 
   7   5  23       44.91       33.64     18.40 o 
   8   5  23      367.98      380.70     35.51 o 
   9   5  23      383.51      447.12     61.98 o 
   0   6  23      399.77      513.99     29.84 o 
   1   6  23     1969.18     1960.09     44.29 o 
   2   6  23       21.70       15.56     11.02 o 
   3   6  23      691.04      712.81     33.58 o 
   4   6  23      573.97      677.83     33.67 o 
   5   6  23      146.26      163.59     22.77 o 
   6   6  23       86.56       60.85     16.96 o 
   7   6  23      515.84      531.49     55.87 o 
   8   6  23       41.28       57.43     20.28 o 
   9   6  23        6.48       37.26     20.38 o 
   1   7  23      174.01      167.38     15.02 o 
   2   7  23      210.06      167.19     16.55 o 
   3   7  23      331.73      276.98     31.01 o 
   4   7  23        1.34       -1.90     10.80 o 
   5   7  23       47.78       40.87     17.77 o 
   6   7  23        6.65       15.43     16.27 o 
   7   7  23        2.01      -12.83     16.46 o 
   8   7  23       23.01       17.83     21.74 o 
   9   7  23       98.78       94.98     28.14 o 
   0   8  23        3.29       10.43     10.65 o 
   1   8  23      914.78      829.62     33.97 o 
   2   8  23        2.33       -9.19      9.19 o 
   3   8  23       46.41       62.51     12.90 o 
   4   8  23      221.37      203.97     19.76 o 
   5   8  23      122.76       94.21     20.87 o 
   6   8  23       48.78       39.25     18.34 o 
   7   8  23       55.32       22.95     29.61 o 
   8   8  23      183.68      186.97     31.40 o 
   9   8  23        4.57       12.66     24.09 o 
   1   9  23       30.83       37.51     11.00 o 
   2   9  23      866.90      906.37     32.11 o 
   3   9  23       13.65        8.21     10.98 o 
   4   9  23      484.17      495.31     33.57 o 
   5   9  23       62.50       50.51     22.74 o 
   6   9  23      178.77      226.56     37.93 o 
   7   9  23       12.87       15.01     17.72 o 
   8   9  23      163.34      223.04     30.67 o 
   0  10  23     1698.81     1646.20     57.36 o 
   1  10  23      184.00      217.80     16.51 o 
   2  10  23        0.28       -9.82      9.82 o 
   3  10  23        0.30       -2.15     11.98 o 
   4  10  23     1979.31     2003.83     74.65 o 
   5  10  23       87.95       75.28     19.39 o 
   6  10  23       79.87       99.32     35.52 o 
   7  10  23        3.62       42.31     25.40 o 
   8  10  23      311.18      326.01     37.84 o 
   1  11  23       25.76       21.54     13.19 o 
   2  11  23     1495.40     1531.16     42.18 o 
   3  11  23       11.42       14.00     13.88 o 
   4  11  23       11.18        4.45     15.49 o 
   5  11  23       15.93       -0.96     18.81 o 
   6  11  23      478.08      504.42     45.45 o 
   7  11  23       33.43       61.95     22.45 o 
   0  12  23      688.09      662.46     52.64 o 
   1  12  23        0.07       -7.38     12.50 o 
   2  12  23       27.42       33.76     14.26 o 
   3  12  23      119.71      117.91     19.40 o 
   4  12  23        0.80       18.62     17.12 o 
   5  12  23      284.37      359.56     45.41 o 
   6  12  23      186.60      223.63     35.80 o 
   7  12  23       21.02      -14.37     20.54 o 
   1  13  23        7.71       -4.94     12.34 o 
   2  13  23       70.67       82.41     23.77 o 
   3  13  23      155.84      149.98     20.41 o 
   4  13  23        8.79        3.83     18.30 o 
   5  13  23      156.03      176.86     26.34 o 
   6  13  23       17.25       47.02     23.03 o 
   0  14  23        0.23      -17.57     17.57 o 
   1  14  23       73.92       64.63     19.15 o 
   2  14  23      139.27      113.76     23.44 o 
   3  14  23       99.66      127.90     23.95 o 
   4  14  23      150.00      145.96     45.55 o 
   5  14  23       82.47       84.09     30.06 o 
   1  15  23       14.09       25.22     19.27 o 
   2  15  23      412.73      353.93     30.76 o 
   3  15  23       46.38       56.03     29.54 o 
   4  15  23        1.09       27.75     20.41 o 
   0  16  23      639.62      562.81     60.09 o 
   1  16  23        0.51       32.97     23.64 o 
   2  16  23        0.01      -18.25     18.61 o 
   3  16  23        5.30       -0.95     19.88 o 
   0   0  24      231.72      182.67     25.86 o 
   1   0  24     4265.81     4104.46     96.38 o 
   2   0  24     1326.43     1204.54     98.22 o 
   3   0  24      416.95      378.82     31.81 o 
   4   0  24        6.79       -0.25     17.54 o 
   5   0  24      393.39      391.82     39.56 o 
   6   0  24       20.36        8.63     18.39 o 
   7   0  24      275.59      311.95     44.96 o 
   8   0  24      589.80      483.08     91.20 o 
   9   0  24        1.79       11.22     43.34 o 
  10   0  24      470.79      483.40    127.85 o 
   1   1  24       71.12       70.64      9.78 o 
   2   1  24     1307.95     1213.76     30.07 o 
   3   1  24        2.21        5.76     10.65 o 
   4   1  24      654.96      705.40     49.91 o 
   5   1  24      410.17      384.97     27.50 o 
   6   1  24       29.89       40.92     14.75 o 
   7   1  24       39.10       19.38     16.17 o 
   8   1  24       61.25       23.69     22.50 o 
   9   1  24      329.43      333.37     32.63 o 
  10   1  24        8.12       28.46     23.29 o 
   0   2  24      643.18      713.46     34.71 o 
   1   2  24      475.57      488.02     20.97 o 
   2   2  24      288.36      285.46     22.07 o 
   3   2  24        0.27        2.82     10.36 o 
   4   2  24      340.08      385.04     27.22 o 
   5   2  24       27.13       10.01     12.90 o 
   6   2  24       76.18       82.36     19.06 o 
   7   2  24      161.89      146.04     25.62 o 
   8   2  24       87.68       90.12     23.07 o 
   9   2  24        1.86       39.69     21.48 o 
  10   2  24        0.09       -5.43     19.77 o 
   1   3  24       94.50      101.34     13.55 o 
   2   3  24     2603.52     2400.05     45.83 o 
   3   3  24      295.25      247.05     19.99 o 
   4   3  24      567.59      543.61     32.73 o 
   5   3  24      186.01      161.85     21.96 o 
   6   3  24        0.11       17.55     14.57 o 
   7   3  24       53.48       58.55     20.36 o 
   8   3  24      204.00      205.14     28.53 o 
   9   3  24        0.52       19.53     30.80 o 
  10   3  24       11.82        7.08     22.18 o 
   0   4  24      144.59      105.34     16.90 o 
   1   4  24      247.20      253.07     15.51 o 
   2   4  24       26.75       22.76      9.73 o 
   3   4  24      794.24      802.51     30.99 o 
   4   4  24      278.96      258.11     23.32 o 
   5   4  24      121.55       97.83     17.75 o 
   6   4  24      135.50      136.22     25.34 o 
   7   4  24      138.01      132.46     23.73 o 
   8   4  24      261.41      309.81     33.28 o 
   9   4  24       17.92       14.46     20.45 o 
   1   5  24     1319.94     1344.15     34.35 o 
   2   5  24       51.93       41.19     16.82 o 
   3   5  24     1720.82     1611.33     42.42 o 
   4   5  24      482.44      507.16     38.13 o 
   5   5  24      234.61      220.44     27.19 o 
   6   5  24      162.62       94.41     31.75 o 
   7   5  24      373.59      343.31     32.93 o 
   8   5  24       12.70       18.80     18.59 o 
   9   5  24      295.46      321.68     36.40 o 
   0   6  24       45.19       41.92     13.89 o 
   1   6  24      767.74      833.32     33.68 o 
   2   6  24      149.07      134.63     23.73 o 
   3   6  24      675.61      671.40     38.04 o 
   4   6  24        0.13       12.57     14.79 o 
   5   6  24      337.91      350.44     33.56 o 
   6   6  24       81.54      114.26     21.05 o 
   7   6  24      529.79      499.39     47.57 o 
   8   6  24      123.10      160.33     46.77 o 
   9   6  24      109.93       48.72     27.79 o 
   1   7  24      154.74      177.18     18.80 o 
   2   7  24       33.97        8.58     10.88 o 
   3   7  24      299.89      326.39     24.62 o 
   4   7  24      272.68      252.87     36.72 o 
   5   7  24      584.84      576.88     52.59 o 
   6   7  24      371.93      356.53     33.53 o 
   7   7  24      140.05      169.03     35.70 o 
   8   7  24        7.33       55.92     24.99 o 
   9   7  24      569.12      598.26     53.11 o 
   0   8  24     1258.38     1105.87     73.89 o 
   1   8  24     1036.91     1017.63     33.50 o 
   2   8  24      838.23      840.84     31.39 o 
   3   8  24       72.45      110.52     15.58 o 
   4   8  24       39.84       94.04     22.06 o 
   5   8  24        0.11       -7.55     16.22 o 
   6   8  24       34.45       49.45     19.31 o 
   7   8  24      475.38      499.70     47.33 o 
   8   8  24        7.26       17.28     22.90 o 
   9   8  24      164.29      185.35     34.63 o 
   1   9  24        8.28        8.82     10.06 o 
   2   9  24       58.57       35.78     12.46 o 
   3   9  24       31.30       23.24     13.67 o 
   4   9  24      211.56      154.82     36.22 o 
   5   9  24       70.07       84.46     20.41 o 
   6   9  24      320.65      274.53     31.59 o 
   7   9  24       67.56      114.34     24.81 o 
   8   9  24       30.19       12.81     19.74 o 
   0  10  24        2.32       -7.87     14.89 o 
   1  10  24      138.64      159.41     37.97 o 
   2  10  24      101.63       77.48     14.76 o 
   3  10  24      453.94      472.23     27.98 o 
   4  10  24      115.00      125.91     30.92 o 
   5  10  24        0.29       27.82     26.65 o 
   6  10  24       98.62      111.07     24.01 o 
   7  10  24       73.29       48.01     21.82 o 
   8  10  24        0.03       -6.91     22.35 o 
   1  11  24      571.10      537.50     34.49 o 
   2  11  24     1056.03      958.99     34.02 o 
   3  11  24      640.54      642.03     42.29 o 
   4  11  24      106.29       97.95     21.33 o 
   5  11  24      316.89      363.97     31.88 o 
   6  11  24       83.40       76.60     25.18 o 
   7  11  24       44.12       64.49     29.02 o 
   0  12  24      585.97      606.41     64.55 o 
   1  12  24     1256.92     1225.48     44.87 o 
   2  12  24       41.83       21.14     14.06 o 
   3  12  24      559.92      496.29     31.58 o 
   4  12  24      654.48      656.28     41.27 o 
   5  12  24       17.88       56.69     19.96 o 
   6  12  24       36.71       55.19     31.57 o 
   7  12  24      440.37      484.19     46.40 o 
   1  13  24      293.37      234.59     21.80 o 
   2  13  24        5.54        8.89     16.11 o 
   3  13  24      264.56      303.47     28.93 o 
   4  13  24        3.12       14.70     18.24 o 
   5  13  24      779.94      762.46     51.10 o 
   6  13  24      393.08      365.29     42.07 o 
   0  14  24        2.37       -3.49     20.38 o 
   1  14  24      436.77      413.34     31.81 o 
   2  14  24      467.94      435.68     64.79 o 
   3  14  24      146.03      141.98     38.30 o 
   4  14  24      596.27      674.29     61.60 o 
   5  14  24      342.60      435.55     46.86 o 
   1  15  24      272.03      225.68     28.68 o 
   2  15  24        0.72       -1.03     18.31 o 
   3  15  24      104.22       99.27     27.11 o 
   4  15  24      128.67       86.32     29.12 o 
   0  16  24        0.69      -14.66     27.09 o 
   1  16  24        0.52        2.07     20.77 o 
   2  16  24        3.70      -18.21     18.21 o 
   1   1  25     1546.67     1536.52     34.29 o 
   2   1  25       21.76       30.51      9.14 o 
   3   1  25     3308.19     3087.92     73.74 o 
   4   1  25        7.60        1.65     11.26 o 
   5   1  25       28.58       53.56     14.86 o 
   6   1  25      363.86      370.17     35.74 o 
   7   1  25       40.11       66.08     18.81 o 
   8   1  25       14.96       32.84     19.68 o 
   9   1  25      342.78      335.26     37.01 o 
  10   1  25       31.41       31.03     23.97 o 
   0   2  25      360.01      316.13     23.92 o 
   1   2  25      189.14      173.91     14.23 o 
   2   2  25      229.20      259.22     15.81 o 
   3   2  25     3138.52     3227.89     91.32 o 
   4   2  25      271.30      280.33     24.69 o 
   5   2  25      159.39      102.22     28.09 o 
   6   2  25      152.27      141.55     32.60 o 
   7   2  25       90.50       71.88     20.70 o 
   8   2  25       35.57       72.91     22.01 o 
   9   2  25      277.86      300.27     35.14 o 
  10   2  25       14.66       27.14     22.99 o 
   1   3  25      421.83      428.90     21.51 o 
   2   3  25      256.31      297.12     16.37 o 
   3   3  25        1.91        1.70     10.25 o 
   4   3  25       36.26        6.33     12.92 o 
   5   3  25      591.83      584.14     35.28 o 
   6   3  25      443.12      495.19     47.65 o 
   7   3  25      883.84     1013.29     52.31 o 
   8   3  25       11.63       -2.21     17.36 o 
   9   3  25      321.63      310.51     35.87 o 
   0   4  25      842.45      887.91     43.01 o 
   1   4  25     1073.52     1029.87     31.45 o 
   2   4  25      232.88      170.18     15.24 o 
   3   4  25      338.31      344.19     21.48 o 
   4   4  25     1701.11     1762.19     56.05 o 
   5   4  25      404.99      416.67     30.58 o 
   6   4  25       29.13       45.37     16.32 o 
   7   4  25      216.94      250.86     58.27 o 
   8   4  25      298.56      418.76     37.93 o 
   9   4  25      228.53      184.78     43.93 o 
   1   5  25      127.21      100.88     12.16 o 
   2   5  25      494.92      452.10     26.82 o 
   3   5  25       31.74       11.22     10.62 o 
   4   5  25      249.36      227.92     30.41 o 
   5   5  25       10.89       25.85     15.58 o 
   6   5  25      468.86      527.29     40.15 o 
   7   5  25      372.87      360.39     44.58 o 
   8   5  25      183.22      178.57     35.30 o 
   9   5  25        7.77      -13.66     19.50 o 
   0   6  25       46.81       37.17     16.41 o 
   1   6  25     2839.26     2488.05     53.72 o 
   2   6  25      141.17      141.29     16.89 o 
   3   6  25      299.34      370.22     25.27 o 
   4   6  25       18.02       14.34     14.78 o 
   5   6  25      414.06      463.14     32.11 o 
   6   6  25        0.38        9.10     14.11 o 
   7   6  25       32.66       69.51     26.07 o 
   8   6  25      102.96       83.45     24.03 o 
   9   6  25        3.53       27.35     24.14 o 
   1   7  25      178.07      144.59     17.33 o 
   2   7  25        4.35       11.04     11.39 o 
   3   7  25       10.63        3.05     11.77 o 
   4   7  25       23.35       32.29     13.87 o 
   5   7  25       38.32       56.47     13.71 o 
   6   7  25      139.42      158.56     25.99 o 
   7   7  25       43.07       21.81     20.15 o 
   8   7  25       29.03       10.13     29.01 o 
   9   7  25      141.40      193.14     35.88 o 
   0   8  25      449.10      447.40     25.55 o 
   1   8  25      237.26      263.93     21.30 o 
   2   8  25       32.40       32.82     11.55 o 
   3   8  25      535.20      546.76     34.09 o 
   4   8  25      400.93      401.49     34.16 o 
   5   8  25      157.10      171.53     32.93 o 
   6   8  25       65.34       68.81     22.56 o 
   7   8  25      153.86      158.47     26.69 o 
   8   8  25       44.89       87.47     27.86 o 
   1   9  25      697.23      733.52     35.27 o 
   2   9  25      879.09      837.05     36.25 o 
   3   9  25      167.73      138.25     16.63 o 
   4   9  25      142.15      181.98     25.24 o 
   5   9  25     1535.22     1647.19     81.66 o 
   6   9  25      190.67      155.60     27.02 o 
   7   9  25      152.79      156.26     30.85 o 
   8   9  25       89.41       87.54     25.02 o 
   0  10  25       43.05       68.11     18.47 o 
   1  10  25       78.06       77.56     13.37 o 
   2  10  25       13.64        9.50     11.88 o 
   3  10  25     1398.35     1452.10     42.40 o 
   4  10  25       37.14       25.16     17.28 o 
   5  10  25     1370.17     1420.64     61.52 o 
   6  10  25      234.14      256.86     31.45 o 
   7  10  25      209.35      244.05     33.16 o 
   8  10  25       96.11      155.43     46.00 o 
   1  11  25      290.19      285.30     24.94 o 
   2  11  25        6.67      -11.34     11.34 o 
   3  11  25      115.01       84.06     24.84 o 
   4  11  25      432.66      388.61     59.18 o 
   5  11  25       41.62       19.06     19.87 o 
   6  11  25        2.09       18.34     38.11 o 
   7  11  25       16.26       33.83     23.45 o 
   0  12  25        2.34       30.89     18.47 o 
   1  12  25       50.08       35.09     16.26 o 
   2  12  25       45.48       66.37     16.11 o 
   3  12  25        1.42        0.43     20.78 o 
   4  12  25        0.34      -14.88     18.05 o 
   5  12  25      234.53      198.19     37.25 o 
   6  12  25       86.97      132.00     28.50 o 
   1  13  25       83.97      103.31     18.85 o 
   2  13  25      129.85      128.10     26.39 o 
   3  13  25      118.87      103.35     19.26 o 
   4  13  25        0.27       -2.89     17.22 o 
   5  13  25       10.39       10.06     21.37 o 
   6  13  25        0.19       11.35     25.49 o 
   0  14  25      703.87      715.16     61.74 o 
   1  14  25      136.33      105.44     21.40 o 
   2  14  25        0.11        9.27     17.94 o 
   3  14  25      488.40      488.93     38.71 o 
   4  14  25      226.75      170.43     28.21 o 
   5  14  25       54.79       94.18     46.51 o 
   1  15  25      308.05      302.33     32.11 o 
   2  15  25      522.67      541.33     41.55 o 
   3  15  25      180.83      279.90     36.07 o 
   4  15  25      130.83      172.99     35.39 o 
   0  16  25      697.89      681.04     86.67 o 
   1  16  25      128.24       79.47     31.56 o 
   2  16  25        0.42       11.95     21.61 o 
   0   0  26      268.48      284.51     39.60 o 
   1   0  26    23477.48    23142.30    446.45 o 
   2   0  26      125.93      130.25     20.60 o 
   3   0  26        0.76      -11.04     25.98 o 
   4   0  26      783.18      946.90     53.20 o 
   5   0  26      347.23      399.72     52.54 o 
   6   0  26      106.38      101.29     27.49 o 
   7   0  26      323.14      310.85     43.83 o 
   8   0  26     1285.26     1281.19     78.90 o 
   9   0  26       27.51       67.96     31.66 o 
   1   1  26      391.52      370.06     18.44 o 
   2   1  26     1798.81     1775.72     41.14 o 
   3   1  26      129.06      121.55     23.13 o 
   4   1  26      521.78      543.76     33.93 o 
   5   1  26      139.50      143.77     22.04 o 
   6   1  26      132.32      146.66     23.07 o 
   7   1  26        4.27       35.22     17.74 o 
   8   1  26       85.32       98.61     30.56 o 
   9   1  26       65.63       88.41     25.24 o 
   0   2  26      675.05      716.74     45.24 o 
   1   2  26      544.89      517.53     23.22 o 
   2   2  26        7.28        6.79      7.82 o 
   3   2  26       43.46       52.33     12.18 o 
   4   2  26      493.62      554.48     33.93 o 
   5   2  26        5.15       24.69     14.02 o 
   6   2  26       72.10       58.62     18.57 o 
   7   2  26        7.73       -8.80     15.50 o 
   8   2  26      101.19       97.70     24.52 o 
   9   2  26       12.18        4.59     20.93 o 
   1   3  26      455.00      411.24     22.98 o 
   2   3  26      201.55      198.63     14.44 o 
   3   3  26     1142.16     1042.33     38.88 o 
   4   3  26       22.12       12.08     12.56 o 
   5   3  26      120.51       84.51     17.50 o 
   6   3  26       55.30       76.69     19.51 o 
   7   3  26       11.49       25.42     17.65 o 
   8   3  26        4.43        3.46     18.33 o 
   9   3  26      159.22      163.65     29.42 o 
   0   4  26        5.64      -11.24     11.98 o 
   1   4  26       67.54       68.02     11.77 o 
   2   4  26      268.97      258.21     22.77 o 
   3   4  26       19.09       39.31     13.22 o 
   4   4  26      604.34      548.89     42.49 o 
   5   4  26      648.26      708.71     57.48 o 
   6   4  26        1.94        1.04     13.99 o 
   7   4  26       11.87       36.85     18.58 o 
   8   4  26      643.15      646.61     47.13 o 
   9   4  26        8.28      -23.01     23.01 o 
   1   5  26       40.30       32.61     10.19 o 
   2   5  26     2234.03     2258.06     59.31 o 
   3   5  26      678.39      623.18     32.75 o 
   4   5  26      839.31      908.43     74.11 o 
   5   5  26      338.89      333.48     28.76 o 
   6   5  26      301.07      308.31     29.08 o 
   7   5  26        8.95        6.68     25.66 o 
   8   5  26       58.52       85.98     42.31 o 
   9   5  26       56.46       55.94     36.43 o 
   0   6  26     2986.91     2918.48     88.69 o 
   1   6  26        3.72       16.06      9.27 o 
   2   6  26        0.54       -1.41     11.68 o 
   3   6  26      674.30      622.94     32.98 o 
   4   6  26     2322.81     2332.73     79.61 o 
   5   6  26      273.66      276.38     30.91 o 
   6   6  26      167.77      195.03     28.41 o 
   7   6  26       29.53       -1.84     63.69 o 
   8   6  26      643.60      702.32     57.49 o 
   9   6  26        0.41        3.95     22.64 o 
   1   7  26      237.66      197.25     19.93 o 
   2   7  26     2231.46     2278.66     60.65 o 
   3   7  26       50.14       46.33     14.74 o 
   4   7  26      324.98      295.87     26.55 o 
   5   7  26      398.92      420.95     46.47 o 
   6   7  26     1348.24     1523.71     90.44 o 
   7   7  26      222.24      246.24     32.17 o 
   8   7  26      176.46      122.71     30.27 o 
   0   8  26     1028.43      972.16     42.16 o 
   1   8  26      434.22      374.55     25.00 o 
   2   8  26      424.76      444.43     24.83 o 
   3   8  26        0.65        0.29     11.53 o 
   4   8  26      468.59      520.40     30.31 o 
   5   8  26       92.52       67.59     20.55 o 
   6   8  26       91.08       74.25     22.23 o 
   7   8  26      109.60      130.49     25.57 o 
   8   8  26       53.01       73.15     28.34 o 
   1   9  26      329.35      325.33     22.21 o 
   2   9  26        6.51      -10.48     10.48 o 
   3   9  26      133.64      151.93     18.15 o 
   4   9  26       55.64       97.06     28.87 o 
   5   9  26      191.03      208.03     28.76 o 
   6   9  26      114.35      110.78     24.76 o 
   7   9  26      130.25      136.83     29.39 o 
   8   9  26       22.70       14.10     28.23 o 
   0  10  26        1.26       -0.66     15.73 o 
   1  10  26      129.43      126.40     14.82 o 
   2  10  26      123.81      110.78     16.17 o 
   3  10  26        8.05       -1.36     11.85 o 
   4  10  26       76.87       94.35     21.64 o 
   5  10  26      286.42      297.29     36.60 o 
   6  10  26       34.42       65.57     21.72 o 
   7  10  26        6.71       21.56     21.38 o 
   1  11  26      223.79      234.04     23.49 o 
   2  11  26     1003.09      997.14     36.78 o 
   3  11  26       66.68       37.63     19.84 o 
   4  11  26       56.14       46.55     18.39 o 
   5  11  26      108.69      106.81     34.05 o 
   6  11  26      228.32      222.41     41.18 o 
   7  11  26       33.34       39.37     28.27 o 
   0  12  26     1314.41     1378.85     60.17 o 
   1  12  26       28.44       34.58     17.14 o 
   2  12  26      304.72      277.59     33.80 o 
   3  12  26      743.66      773.73     43.34 o 
   4  12  26      971.70     1003.24     49.46 o 
   5  12  26        6.14      -18.19     18.19 o 
   6  12  26      191.87      121.80     31.72 o 
   1  13  26       84.28       90.80     17.67 o 
   2  13  26     1179.36     1222.83     56.62 o 
   3  13  26        5.61      -14.48     14.48 o 
   4  13  26       48.67       51.31     22.06 o 
   5  13  26       26.57       42.79     25.76 o 
   0  14  26     1917.50     1944.90    156.86 o 
   1  14  26      346.42      293.26     28.12 o 
   2  14  26      166.39      196.55     25.83 o 
   3  14  26       78.99      102.83     33.74 o 
   4  14  26      782.45      868.15     67.27 o 
   1  15  26       42.37       59.24     24.96 o 
   2  15  26      280.96      291.25     49.18 o 
   3  15  26        3.92       11.11     21.47 o 
   0  16  26       30.18      104.60     46.53 o 
   1  16  26       53.06       21.85     23.59 o 
   1   1  27     1042.32     1042.61     31.52 o 
   2   1  27      141.34      135.74     15.12 o 
   3   1  27      140.40      147.99     19.92 o 
   4   1  27       81.67       52.65     15.82 o 
   5   1  27      380.62      431.43     44.60 o 
   6   1  27        0.04      -12.88     12.88 o 
   7   1  27      202.01      258.34     66.42 o 
   8   1  27       35.04       64.66     21.17 o 
   9   1  27      330.54      331.43     37.75 o 
   0   2  27     4827.80     4944.58    114.82 o 
   1   2  27     2895.06     2920.90     58.46 o 
   2   2  27     1082.94     1106.06     32.99 o 
   3   2  27       48.21       50.88     12.77 o 
   4   2  27      297.16      283.69     27.20 o 
   5   2  27       44.05       21.32     14.67 o 
   6   2  27      157.95      199.23     26.87 o 
   7   2  27      148.72      166.82     26.37 o 
   8   2  27      344.64      321.97     35.53 o 
   9   2  27       41.82       82.93     33.53 o 
   1   3  27      814.32      867.46     29.87 o 
   2   3  27     3619.38     3559.59     63.30 o 
   3   3  27     3175.74     3149.72     74.57 o 
   4   3  27      509.71      542.38     40.70 o 
   5   3  27      375.94      381.74     30.74 o 
   6   3  27      180.64      173.58     25.67 o 
   7   3  27      243.93      212.21     30.49 o 
   8   3  27      337.03      338.97     57.82 o 
   9   3  27     1116.35     1189.45     67.83 o 
   0   4  27     1205.70     1283.16     52.76 o 
   1   4  27      661.73      743.60     30.93 o 
   2   4  27        0.77       -1.39      9.27 o 
   3   4  27     2648.12     2618.53     66.35 o 
   4   4  27      192.56      225.66     30.88 o 
   5   4  27       91.43       93.95     26.98 o 
   6   4  27      598.26      669.79     56.23 o 
   7   4  27      852.60      905.72     54.22 o 
   8   4  27      136.95      110.35     26.05 o 
   9   4  27        3.70       -5.40     19.47 o 
   1   5  27     2403.95     2279.94     49.83 o 
   2   5  27     1873.91     1805.79     52.27 o 
   3   5  27      519.96      443.67     36.68 o 
   4   5  27        2.20      -12.17     12.17 o 
   5   5  27      961.62      958.84     54.58 o 
   6   5  27       18.95       35.01     16.66 o 
   7   5  27       33.16       68.69     33.68 o 
   8   5  27      796.29      804.74     94.77 o 
   9   5  27      106.78      133.63     28.96 o 
   0   6  27      740.27      793.98     43.23 o 
   1   6  27     1590.98     1321.58     36.20 o 
   2   6  27      417.13      426.39     32.25 o 
   3   6  27       18.71       32.06     13.58 o 
   4   6  27      678.06      728.00     46.60 o 
   5   6  27      376.82      343.86     33.82 o 
   6   6  27       40.12       31.97     20.07 o 
   7   6  27      277.54      326.45     36.32 o 
   8   6  27       94.84       84.08     31.58 o 
   9   6  27       92.82      105.27     40.53 o 
   1   7  27       68.29      105.30     16.26 o 
   2   7  27      245.10      213.32     21.55 o 
   3   7  27      140.03      116.00     18.19 o 
   4   7  27       14.79        4.15     14.62 o 
   5   7  27        0.74       -2.20     14.67 o 
   6   7  27      152.71      165.50     28.20 o 
   7   7  27       14.96       -3.93     18.60 o 
   8   7  27       19.91       24.06     25.00 o 
   0   8  27        0.65       -1.72     11.76 o 
   1   8  27      466.87      457.65     26.51 o 
   2   8  27       29.02        9.73     11.45 o 
   3   8  27      495.09      483.33     28.35 o 
   4   8  27       23.42       18.10     14.86 o 
   5   8  27       64.93       88.87     31.93 o 
   6   8  27       23.52       45.71     22.78 o 
   7   8  27      101.55       91.61     26.91 o 
   8   8  27      299.93      342.60     43.19 o 
   1   9  27      355.61      407.54     25.03 o 
   2   9  27      110.34       83.20     14.95 o 
   3   9  27      177.32      177.39     19.69 o 
   4   9  27       27.53       27.01     14.54 o 
   5   9  27       99.88       93.70     23.44 o 
   6   9  27       20.17        1.03     19.24 o 
   7   9  27        0.95      -12.69     20.33 o 
   8   9  27        0.02       11.22     23.61 o 
   0  10  27     1091.90     1059.05     60.41 o 
   1  10  27      370.11      347.38     28.69 o 
   2  10  27        0.00       -2.31     11.90 o 
   3  10  27        5.49       38.02     13.06 o 
   4  10  27      321.72      358.70     38.91 o 
   5  10  27       36.53       41.72     20.50 o 
   6  10  27        4.17      -14.39     20.02 o 
   7  10  27      604.82      543.35     50.37 o 
   1  11  27      375.80      372.58     28.49 o 
   2  11  27      514.15      483.80     28.04 o 
   3  11  27      102.24       99.19     19.22 o 
   4  11  27        2.60       19.97     19.22 o 
   5  11  27      416.59      462.19     38.06 o 
   6  11  27      205.63      258.83     63.53 o 
   7  11  27       15.49        7.27     23.84 o 
   0  12  27      533.28      501.13     59.38 o 
   1  12  27       55.92       80.97     16.66 o 
   2  12  27       50.11       40.66     20.41 o 
   3  12  27       45.62       57.09     17.43 o 
   4  12  27       82.35       82.54     21.42 o 
   5  12  27        5.45       12.12     22.41 o 
   6  12  27       24.24       22.81     36.01 o 
   1  13  27        0.06       -8.41     14.55 o 
   2  13  27       54.36       39.56     19.35 o 
   3  13  27        0.27       10.78     15.59 o 
   4  13  27       83.97       67.21     22.10 o 
   5  13  27        9.81       37.17     26.42 o 
   0  14  27        0.11      -18.53     49.53 o 
   1  14  27      122.57      134.27     23.17 o 
   2  14  27       21.36       51.63     19.71 o 
   3  14  27       73.80       68.19     24.49 o 
   4  14  27        3.42      -10.32     24.56 o 
   1  15  27      374.01      370.96     40.83 o 
   2  15  27       86.21       57.33     22.35 o 
   3  15  27        0.08       -8.05     21.11 o 
   0   0  28      207.32      216.76     31.02 o 
   1   0  28        2.74       13.86     15.73 o 
   2   0  28       12.89       23.26     15.34 o 
   3   0  28      364.00      373.11     41.09 o 
   4   0  28      513.08      396.37     43.57 o 
   5   0  28        6.63        7.17     22.01 o 
   6   0  28      140.82      136.89     38.62 o 
   7   0  28      960.47     1044.21     98.46 o 
   8   0  28       23.27       -3.71     30.42 o 
   9   0  28        1.49      -24.25     24.25 o 
   1   1  28       38.74       39.03     10.93 o 
   2   1  28        9.58       -1.87      9.33 o 
   3   1  28      963.71      892.30     44.43 o 
   4   1  28       63.49      108.03     20.45 o 
   5   1  28       86.51       66.91     20.08 o 
   6   1  28       16.43       29.28     17.48 o 
   7   1  28      123.75      118.01     24.96 o 
   8   1  28       56.34       25.21     30.18 o 
   9   1  28      795.10      813.00     65.24 o 
   0   2  28      219.32      253.42     27.03 o 
   1   2  28     1462.76     1581.38     39.65 o 
   2   2  28      183.57      190.95     17.06 o 
   3   2  28      395.78      393.51     24.51 o 
   4   2  28       83.08       51.30     16.90 o 
   5   2  28       69.64       98.18     19.68 o 
   6   2  28       80.54      109.68     22.45 o 
   7   2  28       76.39       96.08     23.15 o 
   8   2  28       60.36       43.63     22.91 o 
   9   2  28        1.29      -18.33     20.27 o 
   1   3  28      326.42      360.57     29.90 o 
   2   3  28      123.19      135.39     13.70 o 
   3   3  28      116.08      119.85     17.90 o 
   4   3  28      288.02      308.22     44.85 o 
   5   3  28      295.56      259.81     27.95 o 
   6   3  28        8.10       20.01     15.80 o 
   7   3  28      246.10      291.97     32.47 o 
   8   3  28        2.50       23.58     19.72 o 
   9   3  28        3.92       -7.03     21.85 o 
   0   4  28        0.31       24.28     15.50 o 
   1   4  28      569.56      582.57     27.97 o 
   2   4  28      384.08      435.18     26.43 o 
   3   4  28        5.16       17.74     12.64 o 
   4   4  28       12.63       27.35     14.47 o 
   5   4  28       14.29       24.10     15.38 o 
   6   4  28        8.07       30.20     17.04 o 
   7   4  28      107.44      124.01     44.37 o 
   8   4  28        5.22        0.05     18.82 o 
   9   4  28      102.26      109.73     28.26 o 
   1   5  28       58.75       73.79     16.41 o 
   2   5  28      560.92      610.20     33.15 o 
   3   5  28      307.60      318.21     42.78 o 
   4   5  28       22.91       45.12     18.26 o 
   5   5  28      478.40      503.67     35.46 o 
   6   5  28       24.65       40.90     18.73 o 
   7   5  28       85.61       90.30     24.76 o 
   8   5  28        8.41       30.39     20.78 o 
   9   5  28      782.48      785.89     56.38 o 
   0   6  28       87.78      111.48     29.11 o 
   1   6  28     1091.22     1080.33     41.93 o 
   2   6  28       61.58       67.53     15.81 o 
   3   6  28     1631.02     1575.30     56.08 o 
   4   6  28      647.71      631.71     44.72 o 
   5   6  28       74.87       55.36     21.90 o 
   6   6  28        5.52       10.43     14.00 o 
   7   6  28      537.79      575.24     55.81 o 
   8   6  28      342.73      387.04     95.72 o 
   1   7  28     1029.32     1018.97     54.22 o 
   2   7  28      615.61      543.59     35.91 o 
   3   7  28     1080.51      980.96     42.72 o 
   4   7  28      224.79      221.04     28.65 o 
   5   7  28      342.46      307.81     26.69 o 
   6   7  28       95.61       58.24     23.42 o 
   7   7  28      141.16      150.01     27.91 o 
   8   7  28       33.89       -4.67     28.92 o 
   0   8  28     1834.90     1874.50     71.60 o 
   1   8  28       79.50       81.83     17.90 o 
   2   8  28       87.95       90.33     15.39 o 
   3   8  28      673.08      645.14     34.20 o 
   4   8  28        0.16      -13.60     13.60 o 
   5   8  28      435.21      501.42     42.11 o 
   6   8  28        7.99       -0.33     18.97 o 
   7   8  28       15.29       34.97     23.45 o 
   8   8  28        0.19       -3.03     23.55 o 
   1   9  28      137.29      171.47     18.06 o 
   2   9  28       26.46       20.78     12.63 o 
   3   9  28        7.42       25.30     13.87 o 
   4   9  28        9.93        7.01     13.37 o 
   5   9  28       24.20       28.58     20.10 o 
   6   9  28       55.70       41.29     22.28 o 
   7   9  28      111.66      134.54     36.15 o 
   0  10  28       17.55       32.42     23.79 o 
   1  10  28       88.24       73.61     18.15 o 
   2  10  28        3.97        2.14     13.04 o 
   3  10  28       87.13       99.33     16.96 o 
   4  10  28      142.60      176.50     26.38 o 
   5  10  28        0.36      -15.19     16.85 o 
   6  10  28        3.92       16.44     21.10 o 
   7  10  28        5.09       30.99     25.75 o 
   1  11  28       13.60       29.45     16.07 o 
   2  11  28       42.80       39.00     14.08 o 
   3  11  28        5.45       -9.41     14.92 o 
   4  11  28       31.14       55.17     21.05 o 
   5  11  28      135.13      125.13     27.47 o 
   6  11  28      153.50      130.24     31.35 o 
   0  12  28      368.94      435.90     48.34 o 
   1  12  28       59.70       62.12     16.37 o 
   2  12  28        3.95       -2.81     14.15 o 
   3  12  28      593.22      545.32     35.13 o 
   4  12  28        2.40       28.62     19.34 o 
   5  12  28      131.29      161.19     30.87 o 
   6  12  28        3.11      -13.82     23.37 o 
   1  13  28      833.45      850.93     39.84 o 
   2  13  28       11.02        9.19     19.67 o 
   3  13  28      253.90      236.19     24.16 o 
   4  13  28        1.84       24.83     26.11 o 
   5  13  28      263.68      307.91     43.30 o 
   0  14  28      429.14      367.56     47.05 o 
   1  14  28       44.88       24.34     18.63 o 
   2  14  28       82.17       62.37     22.76 o 
   3  14  28      210.81      197.75     31.26 o 
   4  14  28        6.39       -3.52     23.93 o 
   1  15  28      140.84      159.61     31.10 o 
   2  15  28      177.67      195.31     29.30 o 
   1   1  29      476.93      528.46     25.31 o 
   2   1  29      138.22      151.46     16.73 o 
   3   1  29      177.93      192.77     23.32 o 
   4   1  29       47.39       30.81     17.02 o 
   5   1  29       85.76       52.12     52.40 o 
   6   1  29      237.71      212.71     32.70 o 
   7   1  29       15.16       -5.08     19.29 o 
   8   1  29        0.02       18.97     21.95 o 
   9   1  29      119.17      129.81     35.47 o 
   0   2  29      708.73      659.96     43.23 o 
   1   2  29      195.13      192.16     16.58 o 
   2   2  29      235.12      197.18     21.88 o 
   3   2  29      545.44      485.82     29.88 o 
   4   2  29      205.10      207.28     26.92 o 
   5   2  29      188.92      201.90     24.74 o 
   6   2  29      385.79      435.29     50.88 o 
   7   2  29      248.88      270.93     32.53 o 
   8   2  29      797.63      816.86     55.32 o 
   9   2  29      239.31      165.63     47.64 o 
   1   3  29        7.61       -3.97     10.45 o 
   2   3  29     2879.71     2825.87     63.65 o 
   3   3  29       13.54       44.70     15.97 o 
   4   3  29        6.99       25.56     15.10 o 
   5   3  29       24.99       24.54     17.26 o 
   6   3  29      267.38      398.97     67.85 o 
   7   3  29      409.43      476.20     41.39 o 
   8   3  29      466.28      504.04     43.71 o 
   9   3  29        5.49        5.80     35.21 o 
   0   4  29     1616.99     1675.91     63.90 o 
   1   4  29       39.03       45.65     12.44 o 
   2   4  29        1.57      -11.93     11.93 o 
   3   4  29       18.89       16.27     14.49 o 
   4   4  29     2471.06     2464.31     73.77 o 
   5   4  29      223.60      194.24     24.79 o 
   6   4  29       30.14       56.38     19.44 o 
   7   4  29       91.99       74.57     22.58 o 
   8   4  29      521.24      590.11     47.18 o 
   9   4  29       10.97        7.68     22.71 o 
   1   5  29       36.51       24.23     11.73 o 
   2   5  29     1664.65     1599.29     50.01 o 
   3   5  29       70.01       79.12     18.85 o 
   4   5  29      265.41      261.89     56.52 o 
   5   5  29      117.74      117.35     21.89 o 
   6   5  29      936.96      976.27     48.97 o 
   7   5  29        4.33        0.71     30.76 o 
   8   5  29        6.38       10.88     20.99 o 
   0   6  29     1414.56     1345.95     66.19 o 
   1   6  29       81.86       84.49     13.62 o 
   2   6  29       13.83        8.95     13.78 o 
   3   6  29      113.17      180.91     23.82 o 
   4   6  29      278.97      255.90     31.17 o 
   5   6  29       19.22       31.81     29.27 o 
   6   6  29       53.65       53.69     16.68 o 
   7   6  29      107.96      165.53     30.09 o 
   8   6  29        3.45       87.07     28.15 o 
   1   7  29      215.53      160.45     21.16 o 
   2   7  29       15.01       12.47     13.17 o 
   3   7  29       31.36       44.44     20.80 o 
   4   7  29      150.07      152.96     26.47 o 
   5   7  29       31.68        9.08     15.76 o 
   6   7  29       49.74       75.14     25.25 o 
   7   7  29       10.60       29.88     22.77 o 
   8   7  29        4.18       -6.86     41.36 o 
   0   8  29      369.05      352.90     49.53 o 
   1   8  29      495.37      468.04     26.04 o 
   2   8  29       77.01       70.91     24.18 o 
   3   8  29        0.37        2.97     14.35 o 
   4   8  29      397.05      388.54     29.09 o 
   5   8  29        2.06      -14.95     32.54 o 
   6   8  29        4.18        6.33     51.39 o 
   7   8  29       42.73       39.18     28.63 o 
   1   9  29       29.94       21.97     12.92 o 
   2   9  29      985.24      989.27     48.66 o 
   3   9  29       31.61       18.65     14.15 o 
   4   9  29       76.71       54.89     25.63 o 
   5   9  29        1.51       22.06     20.44 o 
   6   9  29      114.66      125.17     28.02 o 
   7   9  29      109.77      138.42     41.06 o 
   0  10  29      437.17      388.84     47.57 o 
   1  10  29       53.07       63.64     18.31 o 
   2  10  29       86.76       84.12     16.35 o 
   3  10  29      158.86      153.92     19.37 o 
   4  10  29      287.54      301.86     32.53 o 
   5  10  29        0.37        6.33     19.78 o 
   6  10  29      268.80      311.49     51.33 o 
   7  10  29        4.59      -18.29     45.02 o 
   1  11  29        0.68       -4.82     16.75 o 
   2  11  29       86.96       88.60     15.98 o 
   3  11  29        7.76       -8.97     15.92 o 
   4  11  29       67.19       82.50     22.58 o 
   5  11  29       64.15       68.92     23.50 o 
   6  11  29       39.62        1.74     59.36 o 
   0  12  29        2.08       50.54     87.63 o 
   1  12  29        0.50       -6.56     14.75 o 
   2  12  29      151.12      173.99     22.39 o 
   3  12  29       42.17       47.60     18.40 o 
   4  12  29        3.11      -10.81     18.41 o 
   5  12  29       83.00       98.30     36.30 o 
   1  13  29        0.03       -7.25     14.92 o 
   2  13  29       96.23       90.48     23.22 o 
   3  13  29      136.29      151.42     26.82 o 
   4  13  29      120.64       95.99     31.58 o 
   0  14  29        0.75       37.35     27.99 o 
   1  14  29       97.83       97.65     40.03 o 
   2  14  29       74.93      125.76     25.27 o 
   3  14  29      154.08      154.43     51.14 o 
   1  15  29       56.63       77.15     30.26 o 
   0   0  30        4.29       13.79     17.44 o 
   1   0  30     1372.43     1399.28     58.52 o 
   2   0  30      140.00      139.93     23.02 o 
   3   0  30     2256.68     2330.48    132.14 o 
   4   0  30      777.26     1029.21     72.36 o 
   5   0  30        7.98       40.71     29.21 o 
   6   0  30       48.22       37.63     30.16 o 
   7   0  30      275.55      260.14     53.24 o 
   8   0  30      767.83      865.10     95.72 o 
   9   0  30      284.91      242.73     57.43 o 
   1   1  30      198.28      229.07     18.87 o 
   2   1  30      149.45      172.42     20.31 o 
   3   1  30       22.30       -0.48     21.22 o 
   4   1  30      162.74      152.85     24.64 o 
   5   1  30      423.44      353.35     42.19 o 
   6   1  30      403.98      419.12     44.08 o 
   7   1  30      133.61      157.36     30.93 o 
   8   1  30      185.40      282.83     39.46 o 
   9   1  30      134.90      134.81     34.17 o 
   0   2  30      467.02      458.80     47.28 o 
   1   2  30       36.37       37.18     11.37 o 
   2   2  30       82.85       94.00     14.89 o 
   3   2  30       82.55      104.43     17.49 o 
   4   2  30        1.58       15.81     16.22 o 
   5   2  30      300.60      252.56     31.08 o 
   6   2  30      179.00      156.85     45.80 o 
   7   2  30      195.15      236.05     51.44 o 
   8   2  30      166.95      198.63     35.96 o 
   9   2  30        1.57        2.39     24.23 o 
   1   3  30       26.37        0.58     10.35 o 
   2   3  30      178.50      219.38     18.59 o 
   3   3  30      190.52      201.27     23.31 o 
   4   3  30      183.93      136.26     21.70 o 
   5   3  30       11.38       -4.26     15.07 o 
   6   3  30      122.91      115.03     25.23 o 
   7   3  30       92.56       73.59     22.98 o 
   8   3  30      151.15      186.75     37.73 o 
   0   4  30      577.59      493.54     38.11 o 
   1   4  30      495.29      458.62     26.02 o 
   2   4  30      436.83      446.57     32.35 o 
   3   4  30        7.87        4.47     13.29 o 
   4   4  30       41.34       22.44     30.84 o 
   5   4  30       95.22      101.99     21.34 o 
   6   4  30       14.08       18.20     17.79 o 
   7   4  30      121.38      123.88     29.21 o 
   8   4  30      196.11      199.64     31.70 o 
   1   5  30      734.19      761.38     31.74 o 
   2   5  30      753.00      768.06     54.84 o 
   3   5  30      879.67      886.94     53.89 o 
   4   5  30      156.53      132.81     26.01 o 
   5   5  30      353.21      421.85     53.21 o 
   6   5  30      931.76      986.09     55.22 o 
   7   5  30      144.29      174.89     29.71 o 
   8   5  30       12.45       15.60     25.31 o 
   0   6  30      971.89      946.80     49.65 o 
   1   6  30      428.24      457.98     24.26 o 
   2   6  30        9.40       19.44     13.46 o 
   3   6  30      486.91      562.95     38.23 o 
   4   6  30      424.17      431.42     38.82 o 
   5   6  30      172.85      148.01     34.17 o 
   6   6  30      301.82      256.30     26.21 o 
   7   6  30      172.71      173.35     32.46 o 
   8   6  30      839.10      802.28     68.29 o 
   1   7  30      269.39      271.76     25.84 o 
   2   7  30     1384.57     1463.64     49.59 o 
   3   7  30      199.02      194.04     42.09 o 
   4   7  30      401.46      374.87     37.42 o 
   5   7  30      447.64      433.57     33.51 o 
   6   7  30      413.38      424.75     41.98 o 
   7   7  30       44.88       31.99     23.03 o 
   8   7  30        0.07       25.45     33.96 o 
   0   8  30       70.81       85.57     27.52 o 
   1   8  30      771.23      704.87     33.95 o 
   2   8  30      624.44      600.74     30.30 o 
   3   8  30      617.69      525.18     38.57 o 
   4   8  30     1522.53     1495.32     57.78 o 
   5   8  30       10.42       21.14     33.40 o 
   6   8  30        0.20      -16.88     20.37 o 
   7   8  30      448.58      339.46     39.99 o 
   1   9  30       68.65       71.76     16.13 o 
   2   9  30        0.47       -8.80     12.34 o 
   3   9  30        7.60       20.05     16.49 o 
   4   9  30      257.58      216.74     26.08 o 
   5   9  30       93.30       74.19     25.45 o 
   6   9  30       11.46        0.21     20.27 o 
   7   9  30       21.57       27.57     25.67 o 
   0  10  30      179.16      268.37     83.53 o 
   1  10  30      361.43      330.23     48.17 o 
   2  10  30      202.06      217.17     28.09 o 
   3  10  30      122.93      145.18     22.96 o 
   4  10  30       13.46       13.19     18.76 o 
   5  10  30        2.00       -1.36     20.32 o 
   6  10  30       12.45      -15.10     22.60 o 
   1  11  30       96.19       86.34     21.04 o 
   2  11  30      439.04      460.42     27.48 o 
   3  11  30      369.13      336.66     24.81 o 
   4  11  30       68.00       70.22     23.34 o 
   5  11  30       21.59        4.41     21.65 o 
   6  11  30        0.59       -1.83     25.45 o 
   0  12  30       98.12      106.95     48.77 o 
   1  12  30       97.76      103.38     21.93 o 
   2  12  30       99.17       94.76     19.29 o 
   3  12  30      421.79      583.22     90.49 o 
   4  12  30      552.54      514.99     67.44 o 
   5  12  30       47.37       27.42     28.25 o 
   1  13  30      121.62      127.11     23.68 o 
   2  13  30      462.22      495.04     41.22 o 
   3  13  30       39.69       19.52     30.11 o 
   4  13  30      247.50      270.03     67.74 o 
   0  14  30      526.51      495.66     74.60 o 
   1  14  30      292.01      296.48     42.46 o 
   2  14  30       67.66       67.95     23.64 o 
   3  14  30        7.43       44.92     28.63 o 
   1   1  31      775.97      720.14     33.25 o 
   2   1  31       45.82       39.39     13.46 o 
   3   1  31      197.32      199.49     28.90 o 
   4   1  31        0.17      -14.77     14.77 o 
   5   1  31      379.90      466.89     47.32 o 
   6   1  31       72.17       92.92     26.44 o 
   7   1  31       10.36      -18.82     18.82 o 
   8   1  31        0.23       29.11     27.36 o 
   0   2  31      462.07      380.80     52.77 o 
   1   2  31      232.57      267.29     21.05 o 
   2   2  31      521.74      523.71     28.21 o 
   3   2  31     1232.38     1360.61     55.16 o 
   4   2  31      527.27      554.31     59.70 o 
   5   2  31      109.81      110.01     23.34 o 
   6   2  31        1.71       18.64     19.38 o 
   7   2  31     1340.04     1446.73     80.18 o 
   8   2  31        2.03       12.32     24.95 o 
   1   3  31      607.34      706.47     32.76 o 
   2   3  31       92.83      121.87     16.00 o 
   3   3  31      354.41      314.00     28.43 o 
   4   3  31      109.57       99.26     26.03 o 
   5   3  31      939.16      902.74     55.70 o 
   6   3  31      226.96      234.22     36.38 o 
   7   3  31      102.50      132.73     25.83 o 
   8   3  31        6.53       16.58     21.85 o 
   0   4  31       69.77       43.87     30.81 o 
   1   4  31     1148.72     1097.93     62.57 o 
   2   4  31      109.08       70.94     21.40 o 
   3   4  31     2621.33     2672.15     91.74 o 
   4   4  31      118.63      153.71     23.48 o 
   5   4  31      990.89     1031.54     53.19 o 
   6   4  31        8.32       18.32     18.27 o 
   7   4  31      584.33      577.31     86.51 o 
   8   4  31       74.66       84.17     26.76 o 
   1   5  31      476.17      470.56     28.65 o 
   2   5  31       48.33       71.62     18.01 o 
   3   5  31      251.16      320.86     33.75 o 
   4   5  31        0.21       10.00     23.11 o 
   5   5  31     1676.58     1571.23     73.20 o 
   6   5  31      247.76      288.85     36.82 o 
   7   5  31     1025.00     1043.60     74.90 o 
   8   5  31       80.88       40.51     34.38 o 
   0   6  31       48.52       42.99     18.91 o 
   1   6  31        3.36       13.19     10.55 o 
   2   6  31        4.89      -15.68     15.68 o 
   3   6  31      667.11      767.50     46.78 o 
   4   6  31      386.04      387.19     41.58 o 
   5   6  31      133.82      151.30     27.81 o 
   6   6  31        0.05        4.29     16.10 o 
   7   6  31       33.41       30.09     22.18 o 
   8   6  31      287.02      316.67     44.97 o 
   1   7  31      209.22      201.93     23.91 o 
   2   7  31       72.43       46.52     17.31 o 
   3   7  31        9.75        1.77     18.81 o 
   4   7  31        0.48       27.11     23.53 o 
   5   7  31        0.29       -6.35     17.52 o 
   6   7  31        5.60       23.59     29.96 o 
   7   7  31      311.37      353.37     40.86 o 
   0   8  31       75.95       17.25     23.27 o 
   1   8  31      439.08      456.97     44.14 o 
   2   8  31        0.95       -2.81     13.09 o 
   3   8  31      203.35      242.20     38.65 o 
   4   8  31       15.00        2.97     15.99 o 
   5   8  31        0.92       28.76     20.51 o 
   6   8  31       29.18       62.05     24.71 o 
   7   8  31      153.53      228.43     53.18 o 
   1   9  31      414.30      429.59     28.37 o 
   2   9  31      193.00      178.71     19.33 o 
   3   9  31      263.62      225.72     24.75 o 
   4   9  31       11.44       -4.48     15.29 o 
   5   9  31      764.48      826.02     56.21 o 
   6   9  31       89.35       66.28     35.69 o 
   0  10  31      107.24      103.85     55.34 o 
   1  10  31        0.65        4.21     18.73 o 
   2  10  31       17.87        3.68     13.50 o 
   3  10  31     1610.18     1502.68     53.32 o 
   4  10  31       94.49       90.59     23.82 o 
   5  10  31       65.82       39.12     23.52 o 
   6  10  31       81.10       76.13     30.80 o 
   1  11  31      111.70      140.26     25.32 o 
   2  11  31       24.56       21.99     14.58 o 
   3  11  31        0.18       -1.37     15.11 o 
   4  11  31       13.45       -1.14     19.47 o 
   5  11  31      377.56      421.54     45.06 o 
   0  12  31      203.39      233.35     42.40 o 
   1  12  31      367.04      351.02     36.73 o 
   2  12  31       27.01       45.84     17.71 o 
   3  12  31      154.58      174.11     52.75 o 
   4  12  31      162.44      147.39     35.24 o 
   1  13  31        6.09        1.68     19.46 o 
   2  13  31       41.26        8.63     21.86 o 
   3  13  31       46.03       76.20     31.23 o 
   0  14  31       32.81       64.00     38.71 o 
   1  14  31        7.52       37.02     24.51 o 
   2  14  31      147.17      192.10     36.91 o 
   0   0  32        5.36        9.80     20.67 o 
   1   0  32      782.57      852.60     52.30 o 
   2   0  32       71.19       65.07     20.66 o 
   3   0  32       88.37       84.51     28.81 o 
   4   0  32        4.32       -4.24     47.35 o 
   5   0  32      102.46       87.35     36.37 o 
   6   0  32      185.80      143.13     42.62 o 
   7   0  32      148.93      109.96     43.63 o 
   8   0  32      235.50      142.61     52.37 o 
   1   1  32       64.30       75.91     14.90 o 
   2   1  32      876.03      926.76     38.32 o 
   3   1  32       51.89       59.86     22.57 o 
   4   1  32      230.46      229.62     30.37 o 
   5   1  32        6.85       32.06     32.30 o 
   6   1  32      149.17      112.21     29.75 o 
   7   1  32        2.46      -13.72     19.67 o 
   8   1  32      113.77      123.94     32.77 o 
   0   2  32      222.94      230.31     29.24 o 
   1   2  32      278.69      255.65     21.43 o 
   2   2  32        4.02       18.89     14.48 o 
   3   2  32      310.17      271.07     36.69 o 
   4   2  32      236.17      222.41     29.52 o 
   5   2  32       30.72       42.46     19.87 o 
   6   2  32       36.55       28.69     22.01 o 
   7   2  32       86.25      114.10     29.60 o 
   8   2  32      306.28      226.35     38.76 o 
   1   3  32        0.91       17.46     12.65 o 
   2   3  32      656.74      682.10     35.20 o 
   3   3  32       95.61       93.72     20.02 o 
   4   3  32       36.17       53.92     21.19 o 
   5   3  32      422.81      444.96     40.59 o 
   6   3  32        3.06        7.12     21.41 o 
   7   3  32        1.71        7.71     34.93 o 
   8   3  32       28.81       25.16     25.98 o 
   0   4  32      810.74      712.14     46.71 o 
   1   4  32      611.81      591.52     30.19 o 
   2   4  32        1.55      -23.73     23.73 o 
   3   4  32        7.82        3.75     17.64 o 
   4   4  32        1.03       -5.67     20.58 o 
   5   4  32      295.08      285.52     39.65 o 
   6   4  32      357.45      329.69     33.30 o 
   7   4  32       90.96      152.66     29.08 o 
   8   4  32      262.26      254.13     35.27 o 
   1   5  32       16.92       46.13     15.13 o 
   2   5  32      543.15      562.23     37.19 o 
   3   5  32      417.11      477.06     49.54 o 
   4   5  32       76.10       45.84     26.55 o 
   5   5  32       48.88       48.09     42.17 o 
   6   5  32       83.85      111.64     28.09 o 
   7   5  32      103.80      124.12     38.62 o 
   8   5  32        9.42      -14.78     24.99 o 
   0   6  32     1222.82     1200.24     55.79 o 
   1   6  32      386.07      410.15     23.87 o 
   2   6  32        0.56        1.74     15.32 o 
   3   6  32       37.35       67.17     22.54 o 
   4   6  32     2136.68     2072.78    108.40 o 
   5   6  32      105.95       88.62     28.67 o 
   6   6  32       85.47       50.96     19.36 o 
   7   6  32      176.93      143.05     32.46 o 
   1   7  32      406.67      393.33     31.25 o 
   2   7  32      884.77      931.36     48.90 o 
   3   7  32      389.99      435.32     50.62 o 
   4   7  32      169.62      167.10     35.13 o 
   5   7  32        0.41       20.77     17.21 o 
   6   7  32     1170.31     1078.70     92.91 o 
   7   7  32        1.03      -13.16     23.09 o 
   0   8  32        2.45       10.15     27.33 o 
   1   8  32      151.54      170.90     21.33 o 
   2   8  32        1.02       25.19     14.68 o 
   3   8  32       33.79       28.11     17.00 o 
   4   8  32      102.20       95.09     32.79 o 
   5   8  32       13.85       47.67     23.14 o 
   6   8  32       10.41       25.04     21.77 o 
   7   8  32        2.08        0.02     24.86 o 
   1   9  32       31.24       43.07     15.93 o 
   2   9  32       18.28       -0.31     13.85 o 
   3   9  32       57.69       52.47     18.92 o 
   4   9  32      175.45      146.36     32.28 o 
   5   9  32        0.16       -6.34     19.57 o 
   6   9  32       44.59       38.09     27.08 o 
   0  10  32      237.01      262.43     55.03 o 
   1  10  32       13.00       22.94     17.95 o 
   2  10  32      219.62      206.94     23.60 o 
   3  10  32      211.65      191.11     23.96 o 
   4  10  32       23.09       16.97     19.73 o 
   5  10  32        0.25       14.55     27.38 o 
   6  10  32        9.69        1.16     38.51 o 
   1  11  32      450.14      428.37     39.24 o 
   2  11  32     1172.13     1114.39     55.60 o 
   3  11  32       60.99       82.33     19.25 o 
   4  11  32       40.40       30.50     25.54 o 
   5  11  32      285.94      236.38     61.09 o 
   0  12  32        6.11       26.02     25.72 o 
   1  12  32      233.97      243.28     30.45 o 
   2  12  32      133.72      147.71     29.51 o 
   3  12  32      141.78      186.18     29.11 o 
   4  12  32     1036.65      930.36     73.11 o 
   1  13  32       62.90       47.83     31.35 o 
   2  13  32      101.01       96.86     31.25 o 
   3  13  32       10.13       -1.13     27.52 o 
   0  14  32      434.68      334.83     65.93 o 
   1   1  33      163.63      187.13     21.24 o 
   2   1  33      106.37      101.48     16.47 o 
   3   1  33       68.83       53.36     18.18 o 
   4   1  33      606.61      592.37     45.81 o 
   5   1  33      109.59       67.46     26.63 o 
   6   1  33        0.06        5.56     20.85 o 
   7   1  33       24.73       13.96     23.22 o 
   8   1  33       11.76      -29.81     44.60 o 
   0   2  33     1813.86     1849.83     72.38 o 
   1   2  33      640.84      733.53     38.58 o 
   2   2  33      951.54      969.57     39.43 o 
   3   2  33       58.39       60.96     19.30 o 
   4   2  33       16.69       12.75     17.81 o 
   5   2  33        1.83       -0.85     18.19 o 
   6   2  33       93.25       72.51     41.41 o 
   7   2  33        4.78      -23.28     24.46 o 
   8   2  33      142.29      181.82     91.02 o 
   1   3  33      357.27      415.57     34.28 o 
   2   3  33     1356.18     1427.19     49.20 o 
   3   3  33      133.41      148.87     31.26 o 
   4   3  33       49.73       22.66     19.44 o 
   5   3  33      106.49      123.67     26.77 o 
   6   3  33        1.69       14.07     26.00 o 
   7   3  33        0.61       -1.44     22.22 o 
   8   3  33      185.00      217.92     38.77 o 
   0   4  33      404.46      444.62     50.55 o 
   1   4  33     1306.61     1290.44     42.05 o 
   2   4  33      189.08      186.44     28.64 o 
   3   4  33      394.58      420.18     40.15 o 
   4   4  33      215.78      223.43     42.41 o 
   5   4  33       97.09      103.69     31.75 o 
   6   4  33       14.83        6.25     20.31 o 
   7   4  33      475.56      587.51     56.84 o 
   8   4  33      489.49      542.92    110.72 o 
   1   5  33      104.05      108.53     22.62 o 
   2   5  33      638.58      654.09     47.53 o 
   3   5  33       87.13       41.58     25.59 o 
   4   5  33      921.65      897.54     74.02 o 
   5   5  33       26.99       27.42     26.79 o 
   6   5  33      292.45      273.48     36.36 o 
   7   5  33        4.18       12.55     33.58 o 
   0   6  33       43.86       45.20     21.65 o 
   1   6  33      148.12      144.64     22.13 o 
   2   6  33       47.83       65.64     22.25 o 
   3   6  33       20.75       35.93     43.97 o 
   4   6  33       51.22       73.80     27.08 o 
   5   6  33      157.53      172.62     42.11 o 
   6   6  33       73.98       44.91     24.41 o 
   7   6  33       67.76       70.64     26.04 o 
   1   7  33       22.69       10.03     16.33 o 
   2   7  33      927.69      901.96     48.31 o 
   3   7  33        5.64       19.13     22.61 o 
   4   7  33      110.14       70.88     26.08 o 
   5   7  33        5.16       -6.62     17.70 o 
   6   7  33        8.43        3.14     22.16 o 
   7   7  33       95.98      101.22     33.01 o 
   0   8  33      195.77      205.19     48.60 o 
   1   8  33       51.28       79.55     18.09 o 
   2   8  33        4.57        9.69     14.58 o 
   3   8  33      174.38      136.02     24.34 o 
   4   8  33      300.93      291.49     30.67 o 
   5   8  33       94.88       76.24     20.03 o 
   6   8  33      243.70      258.66     43.26 o 
   1   9  33      128.17      115.28     20.45 o 
   2   9  33      766.36      848.25     41.43 o 
   3   9  33      253.74      278.35     29.91 o 
   4   9  33        3.12        3.52     18.98 o 
   5   9  33      105.06      150.81     54.22 o 
   6   9  33      110.88       63.72     28.46 o 
   0  10  33     1555.93     1473.95     88.01 o 
   1  10  33       35.85       33.73     19.75 o 
   2  10  33       15.21       31.58     16.49 o 
   3  10  33       40.28       41.86     20.26 o 
   4  10  33      227.73      156.98     28.36 o 
   5  10  33       45.83       37.46     28.51 o 
   1  11  33        7.58       21.62     18.61 o 
   2  11  33       23.76        6.55     18.34 o 
   3  11  33        0.41      -15.19     15.19 o 
   4  11  33        1.99       12.03     35.57 o 
   0  12  33       43.75       24.61     28.91 o 
   1  12  33      275.29      294.27     35.60 o 
   2  12  33       11.11        8.33     21.15 o 
   3  12  33        2.35       -0.19     20.58 o 
   4  12  33       38.35       39.99     69.41 o 
   1  13  33       51.52       25.96     27.80 o 
   2  13  33       15.31       17.33     40.05 o 
   0   0  34      103.89      167.24     50.66 o 
   1   0  34     1353.73     1291.85     86.00 o 
   2   0  34     1599.03     1837.17     84.78 o 
   3   0  34      540.99      533.95     54.98 o 
   4   0  34      549.75      658.00    107.03 o 
   5   0  34      553.28      773.32     87.26 o 
   6   0  34      145.01      120.05     42.14 o 
   7   0  34      186.37      265.75     59.39 o 
   8   0  34       40.29      512.80     84.01 o 
   1   1  34       39.32       32.67     16.27 o 
   2   1  34      150.69      172.45     19.72 o 
   3   1  34      154.89      152.13     24.46 o 
   4   1  34      162.12      134.50     41.09 o 
   5   1  34      106.42      121.07     29.28 o 
   6   1  34       23.66       30.26     23.48 o 
   7   1  34        0.17        1.97     23.56 o 
   8   1  34       44.41       97.85     31.73 o 
   0   2  34      197.88      220.12     29.73 o 
   1   2  34       43.42       56.72     18.36 o 
   2   2  34       11.27       18.97     14.68 o 
   3   2  34      192.92      204.79     26.71 o 
   4   2  34        5.90        2.82     23.09 o 
   5   2  34       17.74       -5.29     25.93 o 
   6   2  34       88.50       97.02     47.26 o 
   7   2  34        6.07       32.38     25.42 o 
   8   2  34       90.59      103.48     33.97 o 
   1   3  34       69.49       59.86     15.23 o 
   2   3  34       16.23       13.09     17.86 o 
   3   3  34        0.41      -19.49     19.49 o 
   4   3  34       31.21       26.16     19.24 o 
   5   3  34       17.55       35.64     21.86 o 
   6   3  34      326.74      340.26     65.80 o 
   7   3  34       71.28       73.51     38.23 o 
   0   4  34      217.20      230.70     33.15 o 
   1   4  34     1149.50     1162.34     43.09 o 
   2   4  34       50.44       77.88     23.04 o 
   3   4  34      402.95      423.60     83.78 o 
   4   4  34      134.15      137.39     33.10 o 
   5   4  34      383.65      339.12     45.78 o 
   6   4  34      129.69      123.85     34.19 o 
   7   4  34      103.66       59.07     36.71 o 
   1   5  34      743.14      806.55     34.49 o 
   2   5  34        0.72       -1.54     19.05 o 
   3   5  34      882.80      830.81     67.42 o 
   4   5  34       13.38       14.18     25.92 o 
   5   5  34      509.61      462.27     75.78 o 
   6   5  34      101.78      135.09     74.26 o 
   7   5  34       14.86       27.28     30.53 o 
   0   6  34      147.98      142.68     25.96 o 
   1   6  34      513.61      516.96     36.19 o 
   2   6  34        0.89       -6.43     17.73 o 
   3   6  34     2559.36     2541.47    109.94 o 
   4   6  34      255.76      362.20    136.86 o 
   5   6  34       82.59       99.62     31.87 o 
   6   6  34      151.11      166.69     28.15 o 
   7   6  34      297.31      277.36     67.10 o 
   1   7  34      568.69      542.19     37.35 o 
   2   7  34        0.03        7.54     16.64 o 
   3   7  34      277.73      301.51     42.61 o 
   4   7  34      172.57      156.41     34.80 o 
   5   7  34      352.31      345.55     36.76 o 
   6   7  34      264.35      241.82     35.94 o 
   0   8  34       11.56      -21.15     25.20 o 
   1   8  34      294.43      320.12     27.18 o 
   2   8  34      129.38      117.40     19.31 o 
   3   8  34        8.55        5.59     17.77 o 
   4   8  34       73.18       73.79     23.40 o 
   5   8  34      427.00      361.74     59.32 o 
   6   8  34      138.28      129.26     35.84 o 
   1   9  34       49.55       54.61     16.80 o 
   2   9  34      226.66      177.86     25.20 o 
   3   9  34        0.89       24.80     19.97 o 
   4   9  34       10.79       37.40     21.31 o 
   5   9  34        2.00       31.32     26.54 o 
   0  10  34      129.24      140.59     59.82 o 
   1  10  34      752.92      660.69     44.66 o 
   2  10  34       77.86       71.90     19.21 o 
   3  10  34       83.60       65.65     21.69 o 
   4  10  34        8.21       37.11     24.28 o 
   5  10  34       34.76       53.29     30.49 o 
   1  11  34      104.39      124.62     25.61 o 
   2  11  34       12.89        1.32     19.12 o 
   3  11  34       67.78       58.24     22.37 o 
   4  11  34      133.06      137.19     45.12 o 
   0  12  34      643.45      641.88     84.04 o 
   1  12  34       55.20       30.46     26.57 o 
   2  12  34      168.09      125.83     31.95 o 
   3  12  34      563.83      555.64     73.81 o 
   1  13  34      888.35      790.80    156.08 o 
   1   1  35       97.70       74.69     18.34 o 
   2   1  35      361.52      424.68     31.37 o 
   3   1  35        1.29       22.06     17.80 o 
   4   1  35        9.77      -11.28     22.29 o 
   5   1  35      117.28      100.81     29.81 o 
   6   1  35       11.44       12.99     42.68 o 
   7   1  35        6.02       22.06     25.86 o 
   0   2  35        0.17      -12.54     17.80 o 
   1   2  35      139.35      113.87     20.34 o 
   2   2  35      292.78      231.43     24.33 o 
   3   2  35     1112.20     1321.36     59.61 o 
   4   2  35      389.73      426.77     41.37 o 
   5   2  35       14.58      -18.62     18.62 o 
   6   2  35        7.64       -8.53     22.48 o 
   7   2  35      326.14      338.44     46.11 o 
   1   3  35     1221.29     1295.58     49.64 o 
   2   3  35     1638.21     1619.53     65.57 o 
   3   3  35       89.47       85.79     30.85 o 
   4   3  35       54.07       74.60     30.68 o 
   5   3  35     1233.69     1229.52     70.97 o 
   6   3  35      100.98       92.71     31.04 o 
   7   3  35        2.47      -21.54     21.54 o 
   0   4  35      960.23     1011.81    116.33 o 
   1   4  35     1971.90     1994.64     54.24 o 
   2   4  35       41.64       21.19     20.60 o 
   3   4  35     1169.55     1255.79     84.78 o 
   4   4  35      281.90      251.78     42.18 o 
   5   4  35       11.40       11.81     51.72 o 
   6   4  35      109.59      148.86     38.07 o 
   7   4  35     1006.52     1012.49    100.53 o 
   1   5  35      833.41      888.96     38.64 o 
   2   5  35        8.27      -13.20     18.86 o 
   3   5  35      143.19      135.63     34.84 o 
   4   5  35       33.99       15.63     25.22 o 
   5   5  35     1895.22     1873.64    100.68 o 
   6   5  35      154.73      206.07     41.06 o 
   7   5  35      323.37      348.71     62.75 o 
   0   6  35       77.42      122.01     25.02 o 
   1   6  35        2.86      -15.08     15.27 o 
   2   6  35      126.75      102.79     28.42 o 
   3   6  35      569.29      583.39     64.64 o 
   4   6  35      149.08      186.54     38.35 o 
   5   6  35      192.21      195.45    109.67 o 
   6   6  35      186.73      192.92     29.65 o 
   1   7  35        9.91       28.75     17.15 o 
   2   7  35       12.00        7.67     25.94 o 
   3   7  35       99.67       86.99     29.18 o 
   4   7  35      639.24      634.84     75.88 o 
   5   7  35       20.05       53.05     32.33 o 
   6   7  35       98.43      131.33     43.43 o 
   0   8  35      184.73      242.08     53.94 o 
   1   8  35      103.36      102.35     20.05 o 
   2   8  35       60.80       64.44     20.05 o 
   3   8  35        1.39      -16.71     16.71 o 
   4   8  35       88.96       98.57     25.36 o 
   5   8  35        2.50       -2.49     19.95 o 
   6   8  35        0.02        4.53     29.90 o 
   1   9  35        8.70       16.86     15.09 o 
   2   9  35      139.16      138.21     21.32 o 
   3   9  35      207.04      220.68     29.42 o 
   4   9  35       14.99       15.23     23.08 o 
   5   9  35        9.98       35.06     31.22 o 
   0  10  35       24.76       33.68     29.13 o 
   1  10  35       54.76       65.57     22.25 o 
   2  10  35      270.43      238.10     25.46 o 
   3  10  35      125.66       85.70     23.60 o 
   4  10  35      187.69      193.81     40.63 o 
   1  11  35        0.78      -19.75     19.75 o 
   2  11  35      109.16      118.51     54.37 o 
   3  11  35       47.42      140.91     45.23 o 
   0  12  35      368.20      402.98     70.10 o 
   1  12  35        6.66      -10.05     23.13 o 
   2  12  35       14.73       -7.85     23.57 o 
   0   0  36     1135.40     1148.59    116.28 o 
   1   0  36      775.29      775.16     66.87 o 
   2   0  36        1.83        8.83     19.01 o 
   3   0  36       92.41       69.31     30.04 o 
   4   0  36      518.00      487.23     57.25 o 
   5   0  36      112.92       65.67     39.48 o 
   6   0  36      626.24      539.31     79.18 o 
   7   0  36      156.91      110.67     47.03 o 
   1   1  36        5.21       -8.58     21.92 o 
   2   1  36      567.52      605.99     32.96 o 
   3   1  36      319.03      261.88     30.57 o 
   4   1  36      342.36      344.18     38.96 o 
   5   1  36      150.79      127.30     32.01 o 
   6   1  36      549.58      581.15     60.30 o 
   7   1  36       92.98      110.43     33.88 o 
   0   2  36      422.52      488.51     43.17 o 
   1   2  36       39.76       19.32     16.83 o 
   2   2  36       18.37       16.60     15.78 o 
   3   2  36       85.30       86.32     26.79 o 
   4   2  36      309.62      359.40     39.76 o 
   5   2  36        5.89      -15.29     19.94 o 
   6   2  36       40.66       56.09     26.36 o 
   7   2  36       28.66       44.11     28.91 o 
   1   3  36        0.79        9.15     15.50 o 
   2   3  36      179.58      228.68     29.34 o 
   3   3  36      280.10      293.47     57.25 o 
   4   3  36      190.80      178.59     39.19 o 
   5   3  36        0.63       24.76     21.72 o 
   6   3  36       60.08       51.87     29.05 o 
   7   3  36       66.58       49.18     29.53 o 
   0   4  36      848.66      862.32     55.22 o 
   1   4  36       95.65      118.19     21.26 o 
   2   4  36      242.30      243.95     33.61 o 
   3   4  36       51.82       46.61     26.96 o 
   4   4  36       18.72       36.06     44.88 o 
   5   4  36        5.90       17.22     25.64 o 
   6   4  36       18.33       24.62     28.98 o 
   7   4  36        0.96       23.06     35.19 o 
   1   5  36      301.21      346.19     37.52 o 
   2   5  36     1127.46     1252.95     70.08 o 
   3   5  36       15.13       18.02     31.40 o 
   4   5  36      383.81      409.03     83.51 o 
   5   5  36        0.01       -0.39     25.71 o 
   6   5  36      383.31      274.40     46.16 o 
   0   6  36      250.86      188.59     28.61 o 
   1   6  36      280.70      262.61     39.00 o 
   2   6  36       77.96       83.81     25.10 o 
   3   6  36       51.91       67.64     35.57 o 
   4   6  36      560.02      674.67     87.31 o 
   5   6  36      188.72      155.27     37.55 o 
   6   6  36      131.44      107.49     42.04 o 
   1   7  36      125.02      113.76     22.04 o 
   2   7  36      953.56      950.72     70.43 o 
   3   7  36        0.77       26.73     37.43 o 
   4   7  36       20.57        9.77     24.30 o 
   5   7  36       35.41       19.25     23.53 o 
   6   7  36      680.04      754.49     85.83 o 
   0   8  36      502.31      418.54     68.66 o 
   1   8  36      105.53       92.62     20.12 o 
   2   8  36        0.06       21.35     18.05 o 
   3   8  36      345.50      313.39     33.98 o 
   4   8  36      674.82      638.55     59.58 o 
   5   8  36       68.16       36.28     24.86 o 
   1   9  36      406.95      357.53     36.06 o 
   2   9  36       45.85       80.17     20.61 o 
   3   9  36        4.66        7.23     20.34 o 
   4   9  36       51.39       25.29     30.68 o 
   5   9  36      139.05      143.82     43.58 o 
   0  10  36      119.85      111.60     43.26 o 
   1  10  36      158.52      142.67     26.51 o 
   2  10  36      265.39      310.90     35.04 o 
   3  10  36        2.18       33.53     28.93 o 
   4  10  36       64.53       68.67     36.24 o 
   1  11  36       18.29       23.20     25.35 o 
   2  11  36        0.20      -27.47     27.47 o 
   3  11  36        5.92        1.46     31.27 o 
   0  12  36       20.56       60.49     41.17 o 
   1  12  36      123.67      105.79     32.20 o 
   1   1  37       40.67       45.19     18.68 o 
   2   1  37      142.10      166.57     22.55 o 
   3   1  37       72.60       71.62     22.41 o 
   4   1  37        0.04      -18.83     18.83 o 
   5   1  37       35.54       22.59     24.30 o 
   6   1  37       33.99        2.49     24.84 o 
   7   1  37        4.74       18.92     27.35 o 
   0   2  37       69.61      107.03     33.67 o 
   1   2  37      961.42     1002.05     47.76 o 
   2   2  37      169.76      219.22     24.26 o 
   3   2  37     1521.49     1713.00     83.22 o 
   4   2  37        3.27        9.96     22.46 o 
   5   2  37      169.71      230.01     44.54 o 
   6   2  37       86.87      101.98     32.19 o 
   7   2  37     1122.77     1158.97     84.10 o 
   1   3  37      886.47      931.86     49.87 o 
   2   3  37       68.37       72.36     22.09 o 
   3   3  37      541.69      591.74     65.35 o 
   4   3  37      304.43      236.50     44.02 o 
   5   3  37     1383.86     1420.24     97.59 o 
   6   3  37        0.94        5.21     31.61 o 
   0   4  37      320.43      290.32     42.79 o 
   1   4  37      124.75      110.85     30.42 o 
   2   4  37        7.04       17.04     22.15 o 
   3   4  37      751.43      700.01     64.68 o 
   4   4  37        9.21       -2.67     30.16 o 
   5   4  37        0.07      -15.89     26.46 o 
   6   4  37        7.82        2.76     27.82 o 
   1   5  37      464.10      496.83     31.47 o 
   2   5  37       17.35       14.42     21.79 o 
   3   5  37       23.89       11.86     24.79 o 
   4   5  37        1.22       21.25     26.55 o 
   5   5  37      871.14      837.73    106.59 o 
   6   5  37        5.53        0.58     29.79 o 
   0   6  37      149.20      166.93     27.81 o 
   1   6  37       90.49       93.10     22.21 o 
   2   6  37      429.36      432.95     52.09 o 
   3   6  37     1188.04     1232.98     84.66 o 
   4   6  37        0.02       -0.53     37.90 o 
   5   6  37      152.13      116.32     61.70 o 
   6   6  37      430.50      402.64     66.37 o 
   1   7  37       83.33      101.50     22.55 o 
   2   7  37       14.65      -17.90     29.42 o 
   3   7  37        2.10      -23.04     23.04 o 
   4   7  37      370.46      265.19     43.36 o 
   5   7  37       11.12       37.21     35.10 o 
   0   8  37      640.13      641.31     83.77 o 
   1   8  37      143.55      112.06     20.84 o 
   2   8  37       31.24       23.35     19.53 o 
   3   8  37       32.96        5.72     20.90 o 
   4   8  37      346.89      321.82     60.83 o 
   5   8  37       17.27       14.47     33.53 o 
   1   9  37        0.35       19.10     19.04 o 
   2   9  37      155.92      146.17     24.88 o 
   3   9  37       12.94       33.38     28.68 o 
   4   9  37       23.62       11.81     31.70 o 
   0  10  37      334.95      374.72     68.32 o 
   1  10  37        5.23       24.07     26.06 o 
   2  10  37       26.80       24.01     22.96 o 
   3  10  37     1252.52     1196.78    112.21 o 
   1  11  37      563.28      551.34     57.48 o 
   2  11  37        3.86      -28.58     28.58 o 
   0   0  38     1206.22     1087.22    115.57 o 
   1   0  38      238.56      210.19     41.56 o 
   2   0  38        0.25        9.80     22.08 o 
   3   0  38      235.72      355.25     49.76 o 
   4   0  38      751.87      788.82     72.66 o 
   5   0  38       33.29       30.79     37.38 o 
   6   0  38       80.75       65.96     44.57 o 
   1   1  38      136.28      188.67     28.36 o 
   2   1  38      464.82      497.66     34.20 o 
   3   1  38       51.88       58.65     22.92 o 
   4   1  38       18.92       -7.85     26.61 o 
   5   1  38       27.39       13.20     29.32 o 
   6   1  38      137.56      187.72     39.96 o 
   0   2  38      205.99      193.52     40.19 o 
   1   2  38      142.76      173.22     24.33 o 
   2   2  38       18.75       21.97     17.32 o 
   3   2  38       13.75       27.42     28.00 o 
   4   2  38        0.05      -20.21     25.58 o 
   5   2  38       13.88        1.67     22.76 o 
   6   2  38       29.69       52.17     29.02 o 
   1   3  38      274.80      279.26     35.72 o 
   2   3  38       61.31       73.40     23.15 o 
   3   3  38       39.95       72.51     32.32 o 
   4   3  38       93.80       84.95     34.24 o 
   5   3  38      375.64      428.62     63.81 o 
   6   3  38        3.83        7.34     32.89 o 
   0   4  38       47.40      126.69     43.26 o 
   1   4  38      471.71      473.09     33.20 o 
   2   4  38        3.48       19.12     27.38 o 
   3   4  38       98.20       62.37     39.36 o 
   4   4  38       29.18       13.82     30.76 o 
   5   4  38      155.73      149.54     39.59 o 
   6   4  38       15.20       23.71     34.86 o 
   1   5  38      151.56      146.40     21.22 o 
   2   5  38      177.36      224.12     33.76 o 
   3   5  38       50.35       78.10     33.77 o 
   4   5  38        0.02       13.73     28.50 o 
   5   5  38       25.61       16.41     37.68 o 
   6   5  38      307.73      335.33     64.72 o 
   0   6  38      287.11      324.36     35.34 o 
   1   6  38      343.96      328.60     37.76 o 
   2   6  38      423.77      426.52     42.97 o 
   3   6  38      594.88      642.16     62.00 o 
   4   6  38        0.10      -25.46     25.46 o 
   5   6  38       59.92      101.21     39.91 o 
   1   7  38      574.06      602.81     41.49 o 
   2   7  38        9.00       -3.44     21.87 o 
   3   7  38      594.83      609.90     59.91 o 
   4   7  38      442.96      632.30     82.54 o 
   5   7  38       82.43       57.28     36.01 o 
   0   8  38        0.85      -21.19     31.15 o 
   1   8  38      421.00      504.62     38.89 o 
   2   8  38      962.41      947.90     55.36 o 
   3   8  38       14.57       26.09     34.03 o 
   4   8  38      930.67      938.04     98.75 o 
   1   9  38        0.43        0.92     22.51 o 
   2   9  38      579.18      539.13     44.47 o 
   3   9  38        0.02       16.40     29.05 o 
   0  10  38       79.86      121.62     47.09 o 
   1  10  38        2.18       -6.71     23.98 o 
   2  10  38        0.58        6.60     32.91 o 
   1   1  39       26.76       50.23     22.48 o 
   2   1  39      954.03     1048.17     70.65 o 
   3   1  39       93.21      131.44     32.61 o 
   4   1  39        6.62        5.20     21.95 o 
   5   1  39       26.58       15.43     26.19 o 
   6   1  39      526.65      625.75     63.42 o 
   0   2  39     2004.85     2145.77    107.78 o 
   1   2  39      196.59      217.10     26.43 o 
   2   2  39      585.61      700.37     58.09 o 
   3   2  39      390.43      442.57     47.89 o 
   4   2  39       75.39       96.21     53.40 o 
   5   2  39      121.76      139.59     39.36 o 
   6   2  39        0.49       23.31     30.16 o 
   1   3  39      124.82      113.83     22.43 o 
   2   3  39      217.23      229.09     31.26 o 
   3   3  39       29.13       20.55     36.52 o 
   4   3  39        4.49      -25.78     25.78 o 
   5   3  39       21.82       38.17     39.02 o 
   6   3  39      319.68      362.91     67.65 o 
   0   4  39      281.32      338.65     40.30 o 
   1   4  39        0.01       15.39     17.51 o 
   2   4  39       32.70       35.61     23.83 o 
   3   4  39       19.56       15.10     27.03 o 
   4   4  39      479.26      532.16     60.78 o 
   5   4  39        7.20      -23.92     23.92 o 
   1   5  39       85.44       66.54     23.84 o 
   2   5  39      489.92      474.10     46.01 o 
   3   5  39       14.40       24.99     29.45 o 
   4   5  39      392.50      448.65     93.64 o 
   5   5  39      204.61      248.80     55.61 o 
   0   6  39        0.90       -5.56     20.55 o 
   1   6  39      137.63       72.99     31.91 o 
   2   6  39        0.00       -2.97     21.94 o 
   3   6  39       41.42       56.98     31.30 o 
   4   6  39       52.77       56.49     38.43 o 
   5   6  39       43.51       58.72     41.13 o 
   1   7  39        8.67       26.98     25.54 o 
   2   7  39        7.78       18.07     23.60 o 
   3   7  39       39.00       29.35     35.61 o 
   4   7  39      163.26      192.88     52.03 o 
   0   8  39       70.49       71.29     43.26 o 
   1   8  39        0.21        9.64     17.54 o 
   2   8  39       23.79       21.24     26.22 o 
   3   8  39        2.80       40.12     37.33 o 
   4   8  39        0.11       11.75     32.36 o 
   1   9  39        9.33       33.78     27.64 o 
   2   9  39      809.06      786.30     93.75 o 
   3   9  39       17.51       43.79     37.29 o 
   0  10  39     2290.48     2305.46    155.01 o 
   1  10  39       67.11       99.41     57.37 o 
   0   0  40       56.94       10.17     44.31 o 
   1   0  40     1135.03     1064.94    178.65 o 
   2   0  40      369.01      408.31     53.28 o 
   3   0  40       78.70       76.43     34.74 o 
   4   0  40     1327.00     1593.60    107.90 o 
   5   0  40      142.36      223.86     57.95 o 
   1   1  40       54.33       64.04     23.61 o 
   2   1  40       81.82      111.76     22.15 o 
   3   1  40      200.88      163.59     36.82 o 
   4   1  40       16.26       -8.18     29.09 o 
   5   1  40       61.47       39.87     30.30 o 
   0   2  40      134.60      149.00     39.08 o 
   1   2  40       14.98        1.33     26.35 o 
   2   2  40        7.84       50.99     21.94 o 
   3   2  40       47.66       59.38     37.39 o 
   4   2  40        8.52       41.56     32.46 o 
   5   2  40        3.71       30.76     33.16 o 
   1   3  40       15.51       10.69     18.14 o 
   2   3  40      120.20      166.48     29.32 o 
   3   3  40        0.19       -1.65     39.91 o 
   4   3  40       25.86       43.93     30.20 o 
   5   3  40       71.29      139.01     49.56 o 
   0   4  40      336.50      412.98     53.41 o 
   1   4  40       75.74      104.42     22.18 o 
   2   4  40       48.04       42.39     24.34 o 
   3   4  40      220.49      199.00     43.86 o 
   4   4  40      182.57      242.58     46.38 o 
   5   4  40       14.80       29.51     37.86 o 
   1   5  40       74.94       92.46     25.58 o 
   2   5  40       45.58       57.57     27.82 o 
   3   5  40      336.98      188.84     40.26 o 
   4   5  40        3.46      -15.26     33.23 o 
   5   5  40       35.44        2.65     34.27 o 
   0   6  40      116.16      115.07     26.86 o 
   1   6  40      579.40      621.13     50.37 o 
   2   6  40       17.91       19.84     24.75 o 
   3   6  40       45.63       13.82     37.77 o 
   4   6  40      113.59      154.99     48.70 o 
   1   7  40       94.39      138.27     29.88 o 
   2   7  40        8.78       -9.52     28.40 o 
   3   7  40       55.99       39.82     40.46 o 
   4   7  40      131.00       48.98     39.02 o 
   0   8  40      179.15      281.25     61.92 o 
   1   8  40        8.42       32.52     20.91 o 
   2   8  40      283.27      315.43     53.84 o 
   3   8  40      399.96      321.14     65.35 o 
   1   9  40      132.03      151.23     52.17 o 
   2   9  40      410.52      380.63     68.80 o 
   1   1  41      205.53      200.86     30.27 o 
   2   1  41       41.06       55.67     34.38 o 
   3   1  41      568.71      601.30     56.39 o 
   4   1  41        3.55       17.72     32.78 o 
   5   1  41       59.68       49.91     45.16 o 
   0   2  41       67.97       49.08     34.18 o 
   1   2  41      200.44      208.67     30.25 o 
   2   2  41       18.95        8.55     21.37 o 
   3   2  41      782.09      844.76     63.96 o 
   4   2  41       21.31       32.66     33.33 o 
   5   2  41       57.62      118.97     49.75 o 
   1   3  41      110.75       98.25     28.86 o 
   2   3  41      639.19      648.92     51.73 o 
   3   3  41       61.39       19.59     67.30 o 
   4   3  41      108.66      139.18     41.98 o 
   5   3  41     1039.13     1020.65    112.40 o 
   0   4  41      256.60      322.57     48.88 o 
   1   4  41      209.09      204.80     25.31 o 
   2   4  41       15.50       35.96     26.88 o 
   3   4  41      604.31      627.02     65.96 o 
   4   4  41       84.40       33.98     37.37 o 
   1   5  41      256.53      292.42     44.63 o 
   2   5  41        8.58       11.91     24.28 o 
   3   5  41        4.49       19.22     37.04 o 
   4   5  41       57.68       85.16     45.23 o 
   0   6  41        0.12       21.71     39.11 o 
   1   6  41       15.88       30.33     25.83 o 
   2   6  41        2.35       -4.17     30.57 o 
   3   6  41       14.87      -10.10     34.06 o 
   4   6  41       58.40       91.57     45.65 o 
   1   7  41      143.55      123.82     33.22 o 
   2   7  41       81.88       69.20     44.08 o 
   3   7  41        3.79       80.40     42.33 o 
   0   8  41      259.60      350.47     68.50 o 
   1   8  41        0.08       11.73     37.40 o 
   2   8  41       31.83       55.05     43.11 o 
   0   0  42       99.91       40.30     47.13 o 
   1   0  42       10.77      -18.16     29.14 o 
   2   0  42       22.40       -4.82     30.90 o 
   3   0  42      194.35      147.45     69.82 o 
   4   0  42      290.19      212.71     85.23 o 
   1   1  42       25.77       27.13     23.96 o 
   2   1  42      524.46      564.67     52.30 o 
   3   1  42        1.79       19.97     37.45 o 
   4   1  42      325.92      363.19     56.31 o 
   0   2  42      151.57      161.92     42.96 o 
   1   2  42      124.51      143.66     28.87 o 
   2   2  42       68.58       56.32     30.67 o 
   3   2  42       10.90       26.55     28.46 o 
   4   2  42      222.96      285.87     65.49 o 
   1   3  42        0.32       15.76     21.72 o 
   2   3  42       70.68       72.28     25.52 o 
   3   3  42        0.25      -13.57     35.50 o 
   4   3  42       22.47       50.56     42.01 o 
   0   4  42       75.04       99.99     37.11 o 
   1   4  42       80.43       80.35     24.67 o 
   2   4  42       17.51       -6.20     29.92 o 
   3   4  42       25.27      -34.24     34.24 o 
   4   4  42      433.40      439.02     76.67 o 
   1   5  42       86.26      135.41     35.95 o 
   2   5  42      461.15      430.23     74.75 o 
   3   5  42       66.54      111.60     50.70 o 
   0   6  42      797.07      845.14     63.47 o 
   1   6  42        0.07       21.20     33.90 o 
   2   6  42        4.80       11.98     40.36 o 
   3   6  42       18.44       31.34     37.38 o 
   1   7  42       21.95       44.90     43.05 o 
   2   7  42      375.91      372.86     73.07 o 
   0   8  42        1.36       23.08     43.35 o 
   1   1  43       43.34       33.61     24.40 o 
   2   1  43       14.57       52.85     40.28 o 
   3   1  43        1.38      -39.83     54.30 o 
   4   1  43      111.61      216.72     61.63 o 
   0   2  43      724.56      696.42     80.54 o 
   1   2  43       64.98       52.66     25.45 o 
   2   2  43       36.51       79.05     61.85 o 
   3   2  43      453.48      608.06     69.63 o 
   4   2  43      665.56      850.94    104.87 o 
   1   3  43       25.99       28.29     26.08 o 
   2   3  43      827.59      719.70    117.19 o 
   3   3  43       95.14       50.93     47.47 o 
   0   4  43      127.61      259.78     78.35 o 
   1   4  43       27.66       28.09     58.95 o 
   2   4  43      117.04      104.83     52.98 o 
   3   4  43      125.32      156.10     53.70 o 
   1   5  43       10.67       19.72     61.39 o 
   2   5  43      353.24      221.90     63.61 o 
   3   5  43        5.71       10.46     40.90 o 
   1   6  43      104.91      141.70     57.77 o 
   2   6  43      150.09      185.51     57.95 o 
   3   3  44        8.14       17.12     42.76 o 
   2   4  44       61.10      -21.99     38.91 o 
                                                 
